# Supplementary material for: Benzene-1,2-di(aminium) naphthalene-1,5-disulfonate methanol monosolvate trihydrate
Source: Acta Crystallogr Sect E Struct Rep Online. 2012 Apr 28;68(Pt 5):o1574. doi: 10.1107/S1600536812018284 (PMC3344669; doi:10.1107/S1600536812018284)
Supplement: Supplementary file 1 [file e-68-o1574-sup1.cif]

##############################################################################
#                                                                            #
# This CIF contains the data in a paper accepted for publication in          #
# Acta Crystallographica Section E. It conforms to the requirements of       #
# Notes for Authors for Acta Crystallographica Section E, and has been       #
# peer reviewed under the auspices of the IUCr Commission on Journals.       #
#                                                                            #
# Full details of the Crystallographic Information File format               #
# are given in the paper "The Crystallographic Information File (CIF):       #
# a New Standard Archive File for Crystallography" by S. R. Hall, F. H.      #
# Allen and I. D. Brown [Acta Cryst. (1991), A47, 655-685].                  #
#                                                                            #
# The current version of the core CIF dictionary is obtainable from          #
# ftp://ftp.iucr.org/pub/cif_core.dic.                                       #
#                                                                            #
# Software is freely available for graphical display of the structure(s)     #
# in this CIF. For information consult the CIF software page                 #
# http://www.iucr.org/resources/cif/software.                                #
#                                                                            #
# This file may be used for bona fide research purposes within the           #
# scientific community so long as proper attribution is given to the journal # 
# article from which it was obtained.                                        #
#                                                                            #
##############################################################################
data_global
_audit_creation_method     SHELXL-97
_journal_date_recd_electronic     2012-04-23
_journal_date_accepted     2012-04-24
_journal_name_full     'Acta Crystallographica, Section E'
_journal_year     2012
_journal_volume     68
_journal_issue      5
_journal_page_first     o1574
_journal_page_last     o1574
_journal_paper_category     QO
_journal_paper_doi     10.1107/S1600536812018284
_journal_coeditor_code     XU5520
_publ_contact_author
;
     Dr. Seik Weng Ng
     Department of Chemistry
     University of Malaya
     50603 Kuala Lumpur
     Malaysia
;
_publ_contact_author_email     seikweng@um.edu.my
_publ_contact_author_fax     '03 7967 4193'
_publ_contact_author_phone     '03 7967 6778'
_publ_section_title
;
Benzene-1,2-di(aminium) naphthalene-1,5-disulfonate methanol monosolvate
trihydrate
;
loop_
    _publ_author_name
    _publ_author_address
    'Gao, Shan'
;
Key Laboratory of Functional Inorganic Material Chemistry
Ministry of Education
Heilongjiang University
Harbin 150080
People's Republic of China
;
    'Ng, Seik Weng'
;
Department of Chemistry
University of Malaya
50603 Kuala Lumpur
Malaysia
and
Chemistry Department
Faculty of Science
King Abdulaziz University
PO Box 80203 Jeddah
Saudi Arabia
;
data_I
_audit_creation_method     SHELXL-97
_chemical_name_systematic
;
Benzene-1,2-di(aminium) naphthalene-1,5-disulfonate methanol monosolvate
trihydrate
;
_chemical_name_common     ?
_chemical_formula_moiety     'C6 H10 N2 2+, C10 H6 O6 S2 2-, C H4 O, 3(H2 O)'
_chemical_formula_sum     'C17 H26 N2 O10 S2'
_chemical_formula_iupac     'C6 H10 N2 2+, C10 H6 O6 S2 2-, C H4 O, 3H2 O'
_chemical_formula_weight     482.52
_chemical_melting_point     ?
_symmetry_cell_setting     monoclinic
_symmetry_space_group_name_H-M     'P 21/m'
_symmetry_space_group_name_Hall     '-P 2yb'
loop_
    _symmetry_equiv_pos_as_xyz
    'x, y, z'
    '-x, y+1/2, -z'
    '-x, -y, -z'
    'x, -y-1/2, z'
_cell_length_a     8.1727(15)
_cell_length_b     13.681(2)
_cell_length_c     9.5173(15)
_cell_angle_alpha     90.00
_cell_angle_beta     98.390(5)
_cell_angle_gamma     90.00
_cell_volume     1052.8(3)
_cell_formula_units_Z     2
_cell_measurement_reflns_used     6427
_cell_measurement_theta_min     3.07
_cell_measurement_theta_max     27.46
_cell_measurement_temperature     293(2)
_exptl_crystal_description     prism
_exptl_crystal_colour     colorless
_exptl_crystal_size_max     0.25
_exptl_crystal_size_mid     0.22
_exptl_crystal_size_min     0.19
_exptl_crystal_density_diffrn     1.522
_exptl_crystal_density_meas     ?
_exptl_crystal_density_method     'not measured'
_exptl_crystal_F_000     508
_exptl_absorpt_coefficient_mu     0.312
_exptl_absorpt_correction_type     multi-scan
_exptl_absorpt_process_details     '(ABSCOR; Higashi, 1995)'
_exptl_absorpt_correction_T_min     0.9262
_exptl_absorpt_correction_T_max     0.9432
_diffrn_ambient_temperature     293(2)
_diffrn_radiation_type     MoK\a
_diffrn_radiation_wavelength     0.71073
_diffrn_radiation_source     'fine-focus sealed tube'
_diffrn_radiation_monochromator     graphite
_diffrn_measurement_device_type     'Rigaku R-AXIS RAPID IP'
_diffrn_measurement_method     '\w scan'
_diffrn_detector_area_resol_mean     ?
_diffrn_reflns_number     10378
_diffrn_reflns_av_R_equivalents     0.0438
_diffrn_reflns_av_sigmaI/netI     0.0373
_diffrn_reflns_theta_min     3.07
_diffrn_reflns_theta_max     27.46
_diffrn_reflns_theta_full     27.46
_diffrn_measured_fraction_theta_max     0.996
_diffrn_measured_fraction_theta_full     0.996
_diffrn_reflns_limit_h_min     -10
_diffrn_reflns_limit_h_max     10
_diffrn_reflns_limit_k_min     -16
_diffrn_reflns_limit_k_max     17
_diffrn_reflns_limit_l_min     -12
_diffrn_reflns_limit_l_max     12
_diffrn_standards_number     0
_diffrn_standards_interval_count     0
_diffrn_standards_interval_time     0
_diffrn_standards_decay_%     0
_reflns_number_total     2503
_reflns_number_gt     1935
_reflns_threshold_expression     I>2\s(I)
_refine_ls_structure_factor_coef     Fsqd
_refine_ls_matrix_type     full
_refine_ls_R_factor_all     0.0687
_refine_ls_R_factor_gt     0.0545
_refine_ls_wR_factor_gt     0.1573
_refine_ls_wR_factor_ref     0.1762
_refine_ls_goodness_of_fit_ref     1.133
_refine_ls_restrained_S_all     1.133
_refine_ls_number_reflns     2503
_refine_ls_number_parameters     174
_refine_ls_number_restraints     0
_refine_ls_hydrogen_treatment     constr
_refine_ls_weighting_scheme     calc
_refine_ls_weighting_details
         'calc w=1/[\s^2^(Fo^2^)+(0.0909P)^2^+0.6772P] where P=(Fo^2^+2Fc^2^)/3'
_atom_sites_solution_hydrogens     geom
_atom_sites_solution_primary     direct
_atom_sites_solution_secondary     difmap
_refine_ls_shift/su_max     0.001
_refine_ls_shift/su_mean     0.001
_refine_diff_density_max     0.852
_refine_diff_density_min     -0.409
_refine_ls_extinction_method     none
_refine_ls_extinction_coef     ?
loop_
    _atom_type_symbol
    _atom_type_description
    _atom_type_scat_dispersion_real
    _atom_type_scat_dispersion_imag
    _atom_type_scat_source
    'C' 'C' 0.0033 0.0016
                         'International Tables Vol C Tables 4.2.6.8 and 6.1.1.4'
    'H' 'H' 0.0000 0.0000
                         'International Tables Vol C Tables 4.2.6.8 and 6.1.1.4'
    'N' 'N' 0.0061 0.0033
                         'International Tables Vol C Tables 4.2.6.8 and 6.1.1.4'
    'O' 'O' 0.0106 0.0060
                         'International Tables Vol C Tables 4.2.6.8 and 6.1.1.4'
    'S' 'S' 0.1246 0.1234
                         'International Tables Vol C Tables 4.2.6.8 and 6.1.1.4'
_computing_data_collection     'RAPID-AUTO (Rigaku, 1998)'
_computing_cell_refinement     'RAPID-AUTO (Rigaku, 1998)'
_computing_data_reduction     'CrystalClear (Rigaku/MSC, 2002)'
_computing_structure_solution     'SHELXS97 (Sheldrick, 2008)'
_computing_structure_refinement     'SHELXL97 (Sheldrick, 2008)'
_computing_molecular_graphics     'X-SEED (Barbour, 2001)'
_computing_publication_material     'publCIF (Westrip, 2010)'
loop_
    _atom_site_type_symbol
    _atom_site_label
    _atom_site_fract_x
    _atom_site_fract_y
    _atom_site_fract_z
    _atom_site_U_iso_or_equiv
    _atom_site_adp_type
    _atom_site_calc_flag
    _atom_site_refinement_flags
    _atom_site_occupancy
    _atom_site_symmetry_multiplicity
    _atom_site_disorder_assembly
    _atom_site_disorder_group
    S S1 0.71163(7) 0.51770(5) 0.72850(6) 0.0322(2) Uani d . 1 1 . .
    O O1 0.6469(2) 0.61258(14) 0.6776(2) 0.0425(5) Uani d . 1 1 . .
    O O2 0.6097(2) 0.43755(15) 0.6701(2) 0.0443(5) Uani d . 1 1 . .
    O O3 0.7450(3) 0.51585(15) 0.8836(2) 0.0433(5) Uani d . 1 1 . .
    O O1w 0.5509(5) 0.7500 1.2108(4) 0.0707(10) Uani d S 1 2 . .
    H H1w 0.4934 0.6998 1.1902 0.106 Uiso d R 1 1 . .
    N N1 0.4198(5) 0.7500 0.7729(4) 0.0509(9) Uani d S 1 2 . .
    H H11 0.3788 0.7500 0.8535 0.076 Uiso calc SR 1 2 . .
    H H12 0.4809 0.8025 0.7685 0.076 Uiso calc R 1 1 . .
    N N2 0.4862(4) 0.7500 0.4847(3) 0.0368(7) Uani d S 1 2 . .
    H H21 0.4867 0.7500 0.3923 0.055 Uiso calc SR 1 2 . .
    H H22 0.5374 0.6975 0.5221 0.055 Uiso calc R 1 1 . .
    C C1 0.9077(3) 0.50513(18) 0.6689(3) 0.0300(5) Uani d . 1 1 . .
    C C2 0.9198(3) 0.50489(17) 0.5204(3) 0.0292(5) Uani d . 1 1 . .
    C C3 0.7803(3) 0.51357(19) 0.4131(3) 0.0338(6) Uani d . 1 1 . .
    H H3 0.6752 0.5191 0.4388 0.041 Uiso calc R 1 1 . .
    C C4 0.7984(3) 0.5140(2) 0.2731(3) 0.0387(6) Uani d . 1 1 . .
    H H4A 0.7057 0.5207 0.2045 0.046 Uiso calc R 1 1 . .
    C C5 0.9552(3) 0.5044(2) 0.2309(3) 0.0373(6) Uani d . 1 1 . .
    H H5 0.9659 0.5044 0.1349 0.045 Uiso calc R 1 1 . .
    C C6 0.2850(5) 0.7500 0.6545(4) 0.0354(8) Uani d S 1 2 . .
    C C7 0.1240(5) 0.7500 0.6818(5) 0.0453(10) Uani d S 1 2 . .
    H H7 0.1025 0.7500 0.7751 0.054 Uiso calc SR 1 2 . .
    C C8 -0.0050(5) 0.7500 0.5712(6) 0.0527(11) Uani d S 1 2 . .
    H H8 -0.1133 0.7500 0.5904 0.063 Uiso calc SR 1 2 . .
    C C9 0.0245(6) 0.7500 0.4325(5) 0.0499(10) Uani d S 1 2 . .
    H H9 -0.0631 0.7500 0.3582 0.060 Uiso calc SR 1 2 . .
    C C10 0.1866(5) 0.7500 0.4045(4) 0.0431(9) Uani d S 1 2 . .
    H H10 0.2077 0.7500 0.3111 0.052 Uiso calc SR 1 2 . .
    C C11 0.3153(4) 0.7500 0.5139(4) 0.0315(7) Uani d S 1 2 . .
    O O4 0.7361(8) 0.6961(4) 1.0177(6) 0.0782(17) Uani d P 0.50 1 A -1
    H H4 0.7426 0.6406 0.9812 0.117 Uiso calc PR 0.50 1 A -1
    C C12 0.8778(11) 0.751(2) 1.0006(8) 0.090(3) Uani d S 0.5 1 A -1
    H H12A 0.8778 0.8110 1.0533 0.135 Uiso calc PR 0.50 1 A -1
    H H12B 0.8767 0.7658 0.9018 0.135 Uiso calc PR 0.50 1 A -1
    H H12C 0.9753 0.7143 1.0351 0.135 Uiso calc PR 0.50 1 A -1
    O O2w 0.4770(6) 0.6054(4) 0.9855(5) 0.0635(13) Uani d P 0.50 1 B -1
    H H2w1 0.3897 0.6342 0.9987 0.095 Uiso d PR 0.50 1 B -1
    H H2w2 0.4637 0.5451 0.9955 0.095 Uiso d PR 0.50 1 B -1
    O O2w' 0.2979(7) 0.6729(4) 1.0117(5) 0.0657(13) Uani d P 0.50 1 C -2
    H H2w3 0.3789 0.6375 1.0001 0.099 Uiso d PR 0.50 1 C -2
    H H2w4 0.2196 0.6366 1.0271 0.099 Uiso d PR 0.50 1 C -2
loop_
    _atom_site_aniso_label
    _atom_site_aniso_U_11
    _atom_site_aniso_U_22
    _atom_site_aniso_U_33
    _atom_site_aniso_U_12
    _atom_site_aniso_U_13
    _atom_site_aniso_U_23
    S1 0.0272(4) 0.0378(4) 0.0335(4) 0.0033(2) 0.0108(2) 0.0024(2)
    O1 0.0421(11) 0.0428(11) 0.0451(10) 0.0138(9) 0.0152(8) 0.0056(9)
    O2 0.0313(10) 0.0483(12) 0.0553(12) -0.0061(8) 0.0127(8) -0.0051(10)
    O3 0.0434(11) 0.0557(12) 0.0333(10) 0.0051(9) 0.0143(8) 0.0054(9)
    O1w 0.086(3) 0.083(3) 0.0472(18) 0.000 0.0224(18) 0.000
    N1 0.044(2) 0.074(3) 0.0366(17) 0.000 0.0125(15) 0.000
    N2 0.0354(17) 0.0422(17) 0.0341(16) 0.000 0.0096(13) 0.000
    C1 0.0241(12) 0.0339(12) 0.0335(13) 0.0028(9) 0.0096(9) 0.0008(10)
    C2 0.0265(13) 0.0297(12) 0.0314(12) 0.0016(9) 0.0045(9) 0.0021(10)
    C3 0.0219(12) 0.0428(14) 0.0367(13) 0.0009(10) 0.0050(10) 0.0003(11)
    C4 0.0281(13) 0.0520(17) 0.0343(14) 0.0034(11) -0.0007(10) 0.0015(11)
    C5 0.0339(14) 0.0480(15) 0.0299(12) 0.0026(11) 0.0045(10) 0.0024(11)
    C6 0.038(2) 0.0342(18) 0.0360(18) 0.000 0.0101(15) 0.000
    C7 0.043(2) 0.044(2) 0.054(2) 0.000 0.0200(19) 0.000
    C8 0.032(2) 0.048(2) 0.081(3) 0.000 0.016(2) 0.000
    C9 0.038(2) 0.045(2) 0.064(3) 0.000 -0.0007(19) 0.000
    C10 0.043(2) 0.045(2) 0.040(2) 0.000 0.0021(17) 0.000
    C11 0.0317(18) 0.0271(16) 0.0372(18) 0.000 0.0100(14) 0.000
    O4 0.098(4) 0.069(3) 0.079(4) -0.002(3) 0.050(3) -0.012(3)
    C12 0.097(6) 0.093(6) 0.086(5) 0.035(14) 0.031(4) -0.009(16)
    O2w 0.067(3) 0.060(3) 0.066(3) 0.004(2) 0.020(2) 0.002(2)
    O2w' 0.071(3) 0.077(3) 0.051(3) -0.010(3) 0.015(2) 0.011(2)
loop_
    _geom_bond_atom_site_label_1
    _geom_bond_atom_site_label_2
    _geom_bond_site_symmetry_2
    _geom_bond_distance
    _geom_bond_publ_flag
    S1 O2 . 1.439(2) ?
    S1 O1 . 1.4578(19) ?
    S1 O3 . 1.461(2) ?
    S1 C1 . 1.785(2) ?
    O1w H1w . 0.8391 ?
    N1 C6 . 1.456(5) ?
    N1 H11 . 0.8800 ?
    N1 H12 . 0.8800 ?
    N2 C11 . 1.463(4) ?
    N2 H21 . 0.8800 ?
    N2 H22 . 0.8800 ?
    C1 C5 3_766 1.367(4) ?
    C1 C2 . 1.430(3) ?
    C2 C3 . 1.420(4) ?
    C2 C2 3_766 1.428(5) ?
    C3 C4 . 1.362(4) ?
    C3 H3 . 0.9300 ?
    C4 C5 . 1.404(4) ?
    C4 H4A . 0.9300 ?
    C5 C1 3_766 1.367(4) ?
    C5 H5 . 0.9300 ?
    C6 C7 . 1.377(5) ?
    C6 C11 . 1.396(5) ?
    C7 C8 . 1.377(7) ?
    C7 H7 . 0.9300 ?
    C8 C9 . 1.376(7) ?
    C8 H8 . 0.9300 ?
    C9 C10 . 1.389(6) ?
    C9 H9 . 0.9300 ?
    C10 C11 . 1.368(5) ?
    C10 H10 . 0.9300 ?
    O4 C12 . 1.41(2) ?
    O4 H4 . 0.8400 ?
    C12 H12A . 0.9600 ?
    C12 H12B . 0.9600 ?
    C12 H12C . 0.9600 ?
    O2w H2w1 . 0.8401 ?
    O2w H2w2 . 0.8400 ?
    O2w H2w3 . 0.9423 ?
    O2w' H2w1 . 0.9412 ?
    O2w' H2w3 . 0.8400 ?
    O2w' H2w4 . 0.8400 ?
loop_
    _geom_angle_atom_site_label_1
    _geom_angle_atom_site_label_2
    _geom_angle_atom_site_label_3
    _geom_angle_site_symmetry_1
    _geom_angle_site_symmetry_3
    _geom_angle
    _geom_angle_publ_flag
    O2 S1 O1 . . 112.86(13) ?
    O2 S1 O3 . . 112.92(12) ?
    O1 S1 O3 . . 110.88(12) ?
    O2 S1 C1 . . 107.45(12) ?
    O1 S1 C1 . . 106.22(12) ?
    O3 S1 C1 . . 105.98(12) ?
    C6 N1 H11 . . 109.5 ?
    C6 N1 H12 . . 109.5 ?
    H11 N1 H12 . . 109.5 ?
    C11 N2 H21 . . 109.5 ?
    C11 N2 H22 . . 109.5 ?
    H21 N2 H22 . . 109.5 ?
    C5 C1 C2 3_766 . 121.4(2) ?
    C5 C1 S1 3_766 . 118.00(19) ?
    C2 C1 S1 . . 120.56(19) ?
    C3 C2 C2 . 3_766 119.0(3) ?
    C3 C2 C1 . . 123.1(2) ?
    C2 C2 C1 3_766 . 117.9(3) ?
    C4 C3 C2 . . 120.9(2) ?
    C4 C3 H3 . . 119.6 ?
    C2 C3 H3 . . 119.6 ?
    C3 C4 C5 . . 120.9(2) ?
    C3 C4 H4A . . 119.5 ?
    C5 C4 H4A . . 119.5 ?
    C1 C5 C4 3_766 . 119.9(2) ?
    C1 C5 H5 3_766 . 120.1 ?
    C4 C5 H5 . . 120.1 ?
    C7 C6 C11 . . 119.2(4) ?
    C7 C6 N1 . . 119.3(3) ?
    C11 C6 N1 . . 121.5(3) ?
    C8 C7 C6 . . 120.1(4) ?
    C8 C7 H7 . . 119.9 ?
    C6 C7 H7 . . 119.9 ?
    C9 C8 C7 . . 120.8(4) ?
    C9 C8 H8 . . 119.6 ?
    C7 C8 H8 . . 119.6 ?
    C8 C9 C10 . . 119.3(4) ?
    C8 C9 H9 . . 120.3 ?
    C10 C9 H9 . . 120.3 ?
    C11 C10 C9 . . 120.2(4) ?
    C11 C10 H10 . . 119.9 ?
    C9 C10 H10 . . 119.9 ?
    C10 C11 C6 . . 120.4(3) ?
    C10 C11 N2 . . 120.3(3) ?
    C6 C11 N2 . . 119.3(3) ?
    H2w1 O2w H2w2 . . 108.5 ?
    H2w2 O2w H2w3 . . 108.3 ?
    H2w1 O2w' H2w4 . . 109.5 ?
    H2w3 O2w' H2w4 . . 108.5 ?
loop_
    _geom_torsion_atom_site_label_1
    _geom_torsion_atom_site_label_2
    _geom_torsion_atom_site_label_3
    _geom_torsion_atom_site_label_4
    _geom_torsion_site_symmetry_1
    _geom_torsion_site_symmetry_2
    _geom_torsion_site_symmetry_3
    _geom_torsion_site_symmetry_4
    _geom_torsion
    _geom_torsion_publ_flag
    O2 S1 C1 C5 . . . 3_766 -120.4(2) ?
    O1 S1 C1 C5 . . . 3_766 118.6(2) ?
    O3 S1 C1 C5 . . . 3_766 0.6(3) ?
    O2 S1 C1 C2 . . . . 59.5(2) ?
    O1 S1 C1 C2 . . . . -61.5(2) ?
    O3 S1 C1 C2 . . . . -179.51(19) ?
    C5 C1 C2 C3 3_766 . . . 179.3(3) ?
    S1 C1 C2 C3 . . . . -0.5(3) ?
    C5 C1 C2 C2 3_766 . . 3_766 -0.5(4) ?
    S1 C1 C2 C2 . . . 3_766 179.7(2) ?
    C2 C2 C3 C4 3_766 . . . -0.9(4) ?
    C1 C2 C3 C4 . . . . 179.3(2) ?
    C2 C3 C4 C5 . . . . 0.9(4) ?
    C3 C4 C5 C1 . . . 3_766 -0.3(4) ?
    C11 C6 C7 C8 . . . . 0.000(2) ?
    N1 C6 C7 C8 . . . . 180.0000(10)
                                   ?
    C6 C7 C8 C9 . . . . 0.000(2) ?
    C7 C8 C9 C10 . . . . 0.000(2) ?
    C8 C9 C10 C11 . . . . 0.0000(10)
                                   ?
    C9 C10 C11 C6 . . . . 0.0 ?
    C9 C10 C11 N2 . . . . 180.0 ?
    C7 C6 C11 C10 . . . . 0.0000(10)
                                   ?
    N1 C6 C11 C10 . . . . 180.0000(10)
                                     ?
    C7 C6 C11 N2 . . . . 180.0000(10)
                                    ?
    N1 C6 C11 N2 . . . . 0.0000(10)
                                  ?
loop_
    _geom_hbond_atom_site_label_D
    _geom_hbond_atom_site_label_H
    _geom_hbond_atom_site_label_A
    _geom_hbond_site_symmetry_A
    _geom_hbond_distance_DH
    _geom_hbond_distance_HA
    _geom_hbond_distance_DA
    _geom_hbond_angle_DHA
    O4 H4 O3 . 0.84 1.94 2.783(6) 175
    O1w H1w O2w . 0.84 2.32 2.915(6) 128
    O1w H1w O2w' . 0.84 2.19 2.799(7) 130
    O2w H2w2 O3 3_667 0.84 2.35 2.873(5) 121
    O2w' H2w4 O3 3_667 0.84 2.25 2.808(6) 124
    N1 H12 O1 4_575 0.88 2.07 2.880(3) 153
    N1 H11 O2w' . 0.88 2.03 2.816(5) 149
    N2 H22 O1 . 0.88 1.99 2.815(3) 156
    N2 H21 O1w 1_554 0.88 1.88 2.735(4) 164
