# Supplementary material for: Benzene-1,2-di(aminium) naphthalene-1,5-disulfonate methanol monosolvate trihydrate
Source: Acta Crystallogr Sect E Struct Rep Online. 2012 Apr 28;68(Pt 5):o1574. doi: 10.1107/S1600536812018284 (PMC3344669; doi:10.1107/S1600536812018284)
Supplement: Supplementary file 2 [file e-68-o1574-Isup2.hkl]

# 
# h,k,l, Fc-squared, Fo-squared, sigma(Fo-squared) and status flag 
# 
data_I
_shelx_title '  P21/m' 
_shelx_refln_list_code          4 
_shelx_F_calc_maximum      212.25 
_exptl_crystal_F_000       508.00 
_reflns_d_resolution_high  0.7706 
 
loop_ 
 _symmetry_equiv_pos_as_xyz 
 'x, y, z' 
 '-x, y+1/2, -z' 
 '-x, -y, -z' 
 'x, -y-1/2, z' 
 
_cell_length_a     8.1727 
_cell_length_b    13.6814 
_cell_length_c     9.5173 
_cell_angle_alpha  90.000 
_cell_angle_beta   98.390 
_cell_angle_gamma  90.000 
 
_shelx_F_squared_multiplier     1.000 
 
loop_ 
 _refln_index_h 
 _refln_index_k 
 _refln_index_l 
 _refln_F_squared_calc 
 _refln_F_squared_meas 
 _refln_F_squared_sigma 
 _refln_observed_status 
   2   0   0     2656.01     3277.44     81.15 o 
   3   0   0     1852.08     2667.20    140.59 o 
   4   0   0     1312.13     1182.34     45.40 o 
   5   0   0      857.26      824.33     70.40 o 
   6   0   0      245.74      241.63     25.99 o 
   7   0   0       28.08       29.88      5.30 o 
   8   0   0       13.46       15.85      4.93 o 
   9   0   0      106.02      119.71     10.84 o 
  10   0   0      247.47      288.11     19.19 o 
   2   1   0      120.55       93.74      2.75 o 
   3   1   0       80.76       65.54      2.50 o 
   4   1   0       46.15       43.52      2.59 o 
   5   1   0        1.27        1.69      1.40 o 
   6   1   0        9.20       11.23      3.06 o 
   7   1   0       12.79       10.92      2.87 o 
   8   1   0       26.08       29.75      4.12 o 
   9   1   0        7.99        9.32      3.58 o 
  10   1   0        0.73       -1.43      3.03 o 
   1   2   0     1402.05     1308.08     17.33 o 
   2   2   0     5865.00     6227.61    118.93 o 
   3   2   0     1214.39     1101.38     21.33 o 
   4   2   0      150.58      139.83      6.40 o 
   5   2   0      151.72      131.22      4.64 o 
   6   2   0      990.51      931.38     27.28 o 
   7   2   0       57.80       52.48      4.44 o 
   8   2   0       53.06       62.75      5.77 o 
   9   2   0      137.27      139.63      8.79 o 
  10   2   0       71.41       69.09      7.28 o 
   1   3   0     3659.52     5531.26    183.07 o 
   2   3   0        2.22       31.83      4.08 o 
   3   3   0     1042.98     1159.38     21.16 o 
   4   3   0      623.98      576.44     11.02 o 
   5   3   0        0.81        0.25      1.10 o 
   6   3   0       38.20       59.28      7.24 o 
   7   3   0       72.38       73.87      6.02 o 
   8   3   0        1.07        1.64      2.17 o 
   9   3   0        6.88        8.25      3.85 o 
  10   3   0        0.01        0.46      2.86 o 
   0   4   0    45049.57    46882.22   2303.80 o 
   1   4   0     3589.81     4341.83     78.26 o 
   2   4   0      881.41      883.58     14.18 o 
   3   4   0        2.50        1.17      0.95 o 
   4   4   0     1990.14     2086.94     57.99 o 
   5   4   0      588.49      558.73     12.07 o 
   6   4   0      477.43      439.20     15.44 o 
   7   4   0      204.72      191.36      9.47 o 
   8   4   0      106.98      100.79      6.40 o 
   9   4   0       42.61       52.46      5.88 o 
  10   4   0      225.88      269.96     13.30 o 
   1   5   0      128.70       90.88      2.08 o 
   2   5   0      429.23      475.14      7.85 o 
   3   5   0     1156.08     1179.95     16.87 o 
   4   5   0      158.20      147.58      5.11 o 
   5   5   0      327.41      305.48      7.59 o 
   6   5   0      168.15      162.91      6.84 o 
   7   5   0        0.10        1.04      1.75 o 
   8   5   0        1.73        4.10      2.67 o 
   9   5   0       11.38       10.68      4.20 o 
  10   5   0        9.37       13.05      6.81 o 
   0   6   0      549.63      499.64     21.13 o 
   1   6   0     1949.14     2164.92     30.57 o 
   2   6   0     3452.55     3395.97     53.42 o 
   3   6   0      223.59      191.11      4.36 o 
   4   6   0      814.46      748.89     12.52 o 
   5   6   0      681.65      621.78     12.91 o 
   6   6   0      483.14      439.56     12.44 o 
   7   6   0        1.47        1.55      2.32 o 
   8   6   0      157.94      157.72      9.31 o 
   9   6   0       17.15       16.77      4.43 o 
   1   7   0     2139.61     2418.94     44.29 o 
   2   7   0      167.11      206.69      4.17 o 
   3   7   0     1009.33     1169.72     27.48 o 
   4   7   0       69.67       95.76      7.41 o 
   5   7   0      566.99      548.24     11.07 o 
   6   7   0      241.00      314.02     18.75 o 
   7   7   0       13.62       16.08      2.77 o 
   8   7   0       60.60       56.91      6.89 o 
   9   7   0       45.61       39.72      7.65 o 
   0   8   0     9395.57     9895.24    318.48 o 
   1   8   0      415.76      507.19      7.80 o 
   2   8   0       70.24       73.63      2.59 o 
   3   8   0       59.17       55.08      2.40 o 
   4   8   0      298.79      285.17      6.76 o 
   5   8   0      452.71      424.23      9.22 o 
   6   8   0        0.15        0.37      1.41 o 
   7   8   0        0.22       -1.90      1.98 o 
   8   8   0       59.06       62.44      4.99 o 
   9   8   0        2.73        2.42      2.64 o 
   1   9   0      785.89      786.22     10.58 o 
   2   9   0       23.91       25.87      1.95 o 
   3   9   0      258.12      246.39      6.18 o 
   4   9   0      126.15      106.03      3.77 o 
   5   9   0      120.68      111.18      4.53 o 
   6   9   0       28.86       26.00      3.32 o 
   7   9   0       10.67       12.70      2.87 o 
   8   9   0       12.08        6.42      3.08 o 
   9   9   0       18.10        9.04      4.40 o 
   0  10   0      280.41      331.67      9.26 o 
   1  10   0      108.17      131.67      5.12 o 
   2  10   0      194.32      192.98      4.60 o 
   3  10   0       34.04       47.82      3.19 o 
   4  10   0       36.04       35.00      2.61 o 
   5  10   0      145.84      149.43      4.90 o 
   6  10   0       98.58      106.62      5.08 o 
   7  10   0       84.65       90.16      5.27 o 
   8  10   0       21.85       12.73      4.80 o 
   1  11   0     2786.98     2864.05     49.96 o 
   2  11   0      224.58      214.56      8.35 o 
   3  11   0      213.02      217.33      7.84 o 
   4  11   0      271.26      245.14      7.20 o 
   5  11   0       39.32       40.95      3.03 o 
   6  11   0       17.65       14.52      3.42 o 
   7  11   0        0.26        1.40      1.90 o 
   8  11   0       33.92       32.09     10.64 o 
   0  12   0     1323.26     1373.04     29.68 o 
   1  12   0      147.32      144.26      4.52 o 
   2  12   0        3.45        3.27      1.24 o 
   3  12   0        2.87        1.63      1.27 o 
   4  12   0       27.35       27.27      2.98 o 
   5  12   0       59.83       62.04      4.11 o 
   6  12   0       15.11        7.46      4.19 o 
   7  12   0        0.04        0.01      1.30 o 
   1  13   0      398.54      390.84      7.63 o 
   2  13   0       19.81       19.78      2.37 o 
   3  13   0       63.10       64.83      3.54 o 
   4  13   0       39.68       42.15      3.18 o 
   5  13   0       55.75       51.20     12.04 o 
   6  13   0        0.16        0.34      1.55 o 
   7  13   0       29.49        5.21      5.45 o 
   0  14   0       22.75       22.88      4.93 o 
   1  14   0       83.88       80.32      3.61 o 
   2  14   0        3.33        1.99      1.54 o 
   3  14   0        0.61       -0.31      1.07 o 
   4  14   0       15.22       12.57      2.62 o 
   5  14   0        0.11       -0.01      1.23 o 
   6  14   0       78.39       90.38      6.26 o 
   1  15   0      470.82      472.83      9.73 o 
   2  15   0        0.09       -1.71      1.71 o 
   3  15   0       86.38      108.28      5.22 o 
   4  15   0       50.63       51.52     10.92 o 
   5  15   0       83.38       84.15      6.17 o 
   0  16   0      284.70      303.70      9.77 o 
   1  16   0       18.60       13.20      2.13 o 
   2  16   0       19.62       15.11      4.06 o 
   3  16   0        5.58        2.08      2.33 o 
   4  16   0        7.71        7.32      3.22 o 
   1  17   0       70.85       91.36      4.71 o 
   2  17   0        2.81       -0.13      1.50 o 
   3  17   0       40.58       34.70     14.09 o 
 -10   0   1      619.22      710.67     32.01 o 
  -9   0   1       53.00       72.69      9.44 o 
  -8   0   1      283.21      291.17     14.83 o 
  -7   0   1        2.66       -0.01      3.25 o 
  -6   0   1      694.22      739.30     38.11 o 
  -5   0   1      329.11      309.16     12.91 o 
  -4   0   1     4930.32     5282.09    149.70 o 
  -3   0   1     1318.53     1060.87     23.30 o 
  -2   0   1     6849.23     9326.26    360.94 o 
  -1   0   1     1060.42     1239.24     21.23 o 
   1   0   1     8326.31     8692.45    240.95 o 
   2   0   1     1039.66      941.26     23.13 o 
   3   0   1       56.48       68.78      3.41 o 
   4   0   1      698.05      670.51     20.61 o 
   5   0   1        6.11        3.36      2.69 o 
   6   0   1      210.08      173.99     11.20 o 
   7   0   1      579.31      533.10     36.35 o 
   8   0   1       78.58       78.00      9.64 o 
   9   0   1        1.99        2.29      3.73 o 
  10   0   1       22.48       19.37      8.76 o 
 -10   1   1        0.14        0.30      2.87 o 
  -9   1   1        1.01        2.21      3.05 o 
  -8   1   1        0.71        1.43      2.53 o 
  -7   1   1       23.20       29.30      3.83 o 
  -6   1   1       11.42        8.29      2.53 o 
  -5   1   1      204.30      224.84      8.97 o 
  -4   1   1       63.82       56.45      2.93 o 
  -3   1   1      596.25      604.76     17.14 o 
  -2   1   1     1280.47     1203.03     22.01 o 
  -1   1   1      851.95      878.71      8.77 o 
   1   1   1      818.99      877.54     10.72 o 
   2   1   1       16.53       12.27      1.44 o 
   3   1   1      221.07      209.06      5.77 o 
   4   1   1       85.70       79.73      3.39 o 
   5   1   1       51.89       41.82      3.14 o 
   6   1   1        3.12        5.91      2.43 o 
   7   1   1       33.96       45.87      4.86 o 
   8   1   1       16.40       23.26      3.81 o 
   9   1   1        1.56        0.80      2.67 o 
  10   1   1        0.04       -1.44      2.89 o 
 -10   2   1      254.29      305.39     14.83 o 
  -9   2   1       91.29      111.61      7.49 o 
  -8   2   1      537.48      517.49     21.00 o 
  -7   2   1      100.53       90.52      6.43 o 
  -6   2   1      584.51      567.04     14.33 o 
  -5   2   1      203.55      188.64      7.51 o 
  -4   2   1     3672.23     3713.97    120.73 o 
  -3   2   1       19.66       46.49      2.38 o 
  -2   2   1     1760.42     1862.14     28.21 o 
  -1   2   1     3895.63     4310.62     58.39 o 
   0   2   1      272.69      309.90      6.93 o 
   1   2   1     7376.28     8519.25    168.69 o 
   2   2   1     5867.24     6034.32    113.93 o 
   3   2   1        2.00        2.07      0.97 o 
   4   2   1        0.39        1.49      1.26 o 
   5   2   1       40.89       46.52      3.29 o 
   6   2   1     3442.51     3075.80     70.28 o 
   7   2   1      705.73      664.31     27.94 o 
   8   2   1      106.02      111.93      6.94 o 
   9   2   1       38.29       43.65      5.83 o 
  10   2   1       54.14       59.31      9.41 o 
 -10   3   1        9.67       15.01      5.13 o 
  -9   3   1        0.29        0.46      2.21 o 
  -8   3   1       64.44       65.29      6.56 o 
  -7   3   1       81.73       79.57      5.75 o 
  -6   3   1        0.00       -0.84      1.57 o 
  -5   3   1      264.06      274.98      8.21 o 
  -4   3   1      452.95      519.45     11.37 o 
  -3   3   1       50.74       84.42      3.75 o 
  -2   3   1       42.72       46.32      2.28 o 
  -1   3   1     1027.94      991.02     11.36 o 
   0   3   1       24.53       58.81      5.43 o 
   1   3   1     2124.53     2126.82     31.24 o 
   2   3   1      337.65      370.50      5.86 o 
   3   3   1       43.52       59.78      2.35 o 
   4   3   1      113.49       86.30      3.74 o 
   5   3   1      255.82      228.80      6.72 o 
   6   3   1      178.65      175.77      7.22 o 
   7   3   1      108.73      116.04      5.84 o 
   8   3   1        1.87        2.33      2.52 o 
   9   3   1        1.90        3.32      3.18 o 
  10   3   1        8.57        8.18      3.94 o 
 -10   4   1      433.47      549.28     21.30 o 
  -9   4   1      111.21      131.48      8.48 o 
  -8   4   1      383.59      387.68     17.20 o 
  -7   4   1        7.21        6.39      2.69 o 
  -6   4   1     1296.10     1201.06     28.80 o 
  -5   4   1      544.47      523.62     10.82 o 
  -4   4   1      230.80      207.42      7.09 o 
  -3   4   1      847.59      792.24     16.38 o 
  -2   4   1      115.36       86.14      2.20 o 
  -1   4   1      113.51      233.17      5.74 o 
   0   4   1     4556.08     4626.05     93.80 o 
   1   4   1      308.34      355.10      8.09 o 
   2   4   1      609.63      705.28     10.27 o 
   3   4   1     1875.28     1868.43     30.55 o 
   4   4   1     1565.68     1444.52     24.88 o 
   5   4   1        1.21        1.20      1.48 o 
   6   4   1      651.53      577.88     15.24 o 
   7   4   1      155.06      136.36      6.72 o 
   8   4   1       49.54       49.95      4.87 o 
   9   4   1       27.63       30.78      5.14 o 
  10   4   1        0.60        1.98      3.21 o 
 -10   5   1        8.30       10.77      4.80 o 
  -9   5   1       42.19       51.11      6.22 o 
  -8   5   1       10.45        8.53      3.39 o 
  -7   5   1      257.18      247.26      8.37 o 
  -6   5   1       13.66       11.95      2.62 o 
  -5   5   1      584.65      568.96     12.23 o 
  -4   5   1      163.50      153.55      4.07 o 
  -3   5   1       29.02       18.09      1.57 o 
  -2   5   1       92.33       61.38      1.66 o 
  -1   5   1      342.94      338.18      4.91 o 
   0   5   1        3.89        1.91      0.82 o 
   1   5   1     2067.75     2155.90     32.74 o 
   2   5   1     1231.61     1264.10     18.64 o 
   3   5   1      171.58      148.80      3.95 o 
   4   5   1      294.63      326.91      8.05 o 
   5   5   1      726.23      644.47     14.64 o 
   6   5   1       95.93      103.42      5.33 o 
   7   5   1      376.78      374.25     10.68 o 
   8   5   1        2.99        2.02      2.35 o 
   9   5   1        3.32        4.27      3.10 o 
  -9   6   1      145.33      174.08     10.54 o 
  -8   6   1      238.15      234.24     10.10 o 
  -7   6   1        5.06        3.89      2.15 o 
  -6   6   1      844.48      747.67     14.44 o 
  -5   6   1      342.23      307.78      7.30 o 
  -4   6   1     1266.69     1240.61     19.94 o 
  -3   6   1       45.36       48.17      2.14 o 
  -2   6   1      398.69      349.48      5.02 o 
  -1   6   1       80.00       66.24      1.87 o 
   0   6   1      564.39      533.27      9.60 o 
   1   6   1     1230.28     1258.25     16.36 o 
   2   6   1        7.63        8.95      1.09 o 
   3   6   1     1177.61     1175.19     16.91 o 
   4   6   1      101.38       90.66      3.67 o 
   5   6   1       35.32       32.97      3.25 o 
   6   6   1     2492.04     2391.64     61.16 o 
   7   6   1      221.11      222.13      9.76 o 
   8   6   1        6.82        3.71      3.25 o 
   9   6   1       16.09       16.68      4.65 o 
  -9   7   1      162.23      196.43      9.85 o 
  -8   7   1       15.94       10.31      3.40 o 
  -7   7   1      364.68      346.66      9.64 o 
  -6   7   1      120.56      105.36      4.50 o 
  -5   7   1      391.01      406.03     11.07 o 
  -4   7   1      824.29      810.43     17.93 o 
  -3   7   1        7.01        3.80      1.18 o 
  -2   7   1        0.06       -0.77      0.77 o 
  -1   7   1      171.27      206.93      3.64 o 
   0   7   1       16.14       27.49      3.14 o 
   1   7   1       79.48       78.65      1.76 o 
   2   7   1      495.35      490.81      7.99 o 
   3   7   1        6.51        5.26      1.19 o 
   4   7   1      270.70      253.28      6.12 o 
   5   7   1      371.91      326.73      9.17 o 
   6   7   1        0.16        0.16      1.30 o 
   7   7   1       34.98       41.53      4.57 o 
   8   7   1        9.70       10.36      4.05 o 
   9   7   1        8.65        6.02      3.76 o 
  -9   8   1       44.49       44.50      8.72 o 
  -8   8   1       19.37       22.21      3.91 o 
  -7   8   1       28.86       32.29      3.68 o 
  -6   8   1      404.48      357.48      9.31 o 
  -5   8   1       57.20       44.55      2.91 o 
  -4   8   1      300.91      271.99      6.69 o 
  -3   8   1      737.90      673.06     14.24 o 
  -2   8   1       18.07       17.36      1.49 o 
  -1   8   1       25.41       20.87      1.47 o 
   0   8   1     1192.47     1400.75     23.54 o 
   1   8   1      603.97      609.08      7.59 o 
   2   8   1       54.44       42.18      2.28 o 
   3   8   1      143.04      140.85      3.50 o 
   4   8   1      831.84      760.78     12.70 o 
   5   8   1      141.64      131.99      4.75 o 
   6   8   1      151.01      141.00      5.19 o 
   7   8   1       14.57       15.79      2.86 o 
   8   8   1       15.26       11.23      4.44 o 
   9   8   1        0.56       -1.37      2.55 o 
  -9   9   1      109.04      133.72      8.76 o 
  -8   9   1        0.27       -0.09      2.13 o 
  -7   9   1      162.00      171.31      6.83 o 
  -6   9   1        4.20        3.86      1.92 o 
  -5   9   1      439.38      402.69      8.57 o 
  -4   9   1       29.61       29.46      2.75 o 
  -3   9   1      413.40      370.17      7.73 o 
  -2   9   1      437.57      401.26      8.06 o 
  -1   9   1       86.79       91.82      3.65 o 
   0   9   1      702.73      722.06     10.65 o 
   1   9   1       13.65        9.55      1.00 o 
   2   9   1      407.67      458.49      7.96 o 
   3   9   1      396.68      399.53      8.47 o 
   4   9   1       14.99       18.70      2.28 o 
   5   9   1      384.92      378.11      8.16 o 
   6   9   1      124.59      130.89      5.18 o 
   7   9   1      340.44      365.51     14.11 o 
   8   9   1        8.47        4.38      3.22 o 
  -8  10   1       14.22        7.38      4.14 o 
  -7  10   1        7.41        7.02      2.73 o 
  -6  10   1       79.11       77.67      4.50 o 
  -5  10   1        1.16        0.38      1.10 o 
  -4  10   1      654.11      610.01     14.02 o 
  -3  10   1        0.10       -0.42      1.01 o 
  -2  10   1       47.00       42.13      2.23 o 
  -1  10   1       30.40       29.45      2.06 o 
   0  10   1       86.60      102.46      2.71 o 
   1  10   1      475.73      491.70      7.82 o 
   2  10   1      100.53       97.35      2.98 o 
   3  10   1       12.14       13.09      1.91 o 
   4  10   1        0.41       -0.46      0.92 o 
   5  10   1       14.97       15.42      2.35 o 
   6  10   1      593.21      613.58     17.95 o 
   7  10   1      114.37      123.60      6.77 o 
   8  10   1        6.10        5.94      3.07 o 
  -8  11   1        4.06        4.26      3.14 o 
  -7  11   1       96.81      116.13      5.88 o 
  -6  11   1        2.91        2.90      1.78 o 
  -5  11   1      202.42      186.59      7.32 o 
  -4  11   1       10.66        7.29      2.67 o 
  -3  11   1      585.25      566.09     12.19 o 
  -2  11   1      231.88      234.07      4.98 o 
  -1  11   1        4.63        2.29      1.33 o 
   0  11   1      635.82      675.98     11.21 o 
   1  11   1      658.20      682.58     11.25 o 
   2  11   1      113.92      115.02      3.49 o 
   3  11   1      109.57       95.99      3.65 o 
   4  11   1        1.40        4.45      1.82 o 
   5  11   1      106.23      105.00      4.30 o 
   6  11   1       10.39        8.44      2.48 o 
   7  11   1       10.98        6.92      3.07 o 
   8  11   1        9.21        3.46      2.87 o 
  -7  12   1        0.37        0.26      1.67 o 
  -6  12   1       16.60        6.25      4.57 o 
  -5  12   1       10.65        9.93      2.64 o 
  -4  12   1        0.24       -0.24      1.34 o 
  -3  12   1        3.68        5.29      1.54 o 
  -2  12   1        0.13        0.98      1.01 o 
  -1  12   1       74.40       70.70      2.83 o 
   0  12   1      246.21      264.32      5.05 o 
   1  12   1       25.39       30.64      2.18 o 
   2  12   1       33.01       35.51      2.73 o 
   3  12   1       10.05       10.65      1.67 o 
   4  12   1       42.84       42.06      3.14 o 
   5  12   1       14.42       11.08      3.18 o 
   6  12   1       23.51       19.05      4.68 o 
   7  12   1       24.63       15.98      5.39 o 
  -7  13   1       73.45       88.83      7.57 o 
  -6  13   1        8.73        4.00      3.25 o 
  -5  13   1      142.20      139.26      5.96 o 
  -4  13   1        1.52        3.13      1.63 o 
  -3  13   1      253.34      243.36      7.22 o 
  -2  13   1      166.76      179.93      5.16 o 
  -1  13   1       32.65       29.76      2.25 o 
   0  13   1      378.08      388.29      7.20 o 
   1  13   1       63.31       60.35      3.26 o 
   2  13   1       99.60      114.69      4.63 o 
   3  13   1      118.51      124.54      4.80 o 
   4  13   1        3.71        5.76      2.19 o 
   5  13   1      179.33      199.40      7.79 o 
   6  13   1       71.49       73.12      6.42 o 
  -6  14   1        0.71       -0.26      1.68 o 
  -5  14   1        3.69        1.11      1.76 o 
  -4  14   1       19.40       14.69      2.47 o 
  -3  14   1       50.68       49.34      3.44 o 
  -2  14   1        2.25        3.26      1.42 o 
  -1  14   1        0.23       -0.32      0.94 o 
   0  14   1        0.83        0.49      1.07 o 
   1  14   1       11.43       13.85      2.51 o 
   2  14   1        1.58        1.93      1.54 o 
   3  14   1        0.14        0.21      1.00 o 
   4  14   1        8.92        4.78      1.98 o 
   5  14   1        5.94        4.12      2.43 o 
   6  14   1      152.91      167.86     10.35 o 
  -5  15   1       57.16       67.67      4.94 o 
  -4  15   1       49.49       49.85      9.45 o 
  -3  15   1       28.55       23.86      4.88 o 
  -2  15   1       15.10       20.44      2.83 o 
  -1  15   1       11.97        8.98      2.05 o 
   0  15   1       42.98       59.32      3.00 o 
   1  15   1       70.74       76.27      3.95 o 
   2  15   1       74.28       93.08      5.00 o 
   3  15   1       19.37       15.41      3.46 o 
   4  15   1       16.77       16.92      3.89 o 
   5  15   1      104.61      110.65      7.87 o 
  -4  16   1        0.13        0.14      1.60 o 
  -3  16   1        6.16       -0.07      1.92 o 
  -2  16   1        5.94        1.96      1.91 o 
  -1  16   1       10.33        5.40      1.59 o 
   0  16   1      106.82      112.87      5.09 o 
   1  16   1        0.65       -0.61      1.37 o 
   2  16   1        3.80        0.96      2.79 o 
   3  16   1       24.59       22.14      6.34 o 
   4  16   1        0.86        1.35      2.22 o 
  -3  17   1       31.39       20.98     14.33 o 
  -2  17   1        9.68        0.57      1.78 o 
  -1  17   1        5.19        4.04      2.17 o 
   0  17   1       38.99       38.66     10.43 o 
   1  17   1        0.84        0.84      1.63 o 
   2  17   1       74.60       94.44     12.05 o 
 -10   0   2        0.78       -0.90      4.05 o 
  -9   0   2      325.83      353.60     27.61 o 
  -8   0   2       19.77       19.79      5.50 o 
  -7   0   2      488.39      465.92     45.37 o 
  -6   0   2       16.17       11.82      4.58 o 
  -5   0   2      136.98      109.82      7.83 o 
  -4   0   2        9.03        6.10      2.59 o 
  -3   0   2    11145.58    12195.28    401.06 o 
  -2   0   2     3778.01     3522.62     96.27 o 
  -1   0   2      141.30      186.12      3.01 o 
   0   0   2     1889.89     2133.66     65.13 o 
   1   0   2      980.85     1090.14     33.05 o 
   2   0   2        0.20        0.26      0.79 o 
   3   0   2      994.89     1271.57     34.48 o 
   4   0   2      598.13      567.96     15.65 o 
   5   0   2      126.48      126.85      6.28 o 
   6   0   2      149.42      139.88      7.81 o 
   7   0   2      154.09      125.77      8.16 o 
   8   0   2      116.49      118.80     14.41 o 
   9   0   2       59.35       61.59      8.53 o 
  10   0   2      132.20      156.16     14.75 o 
 -10   1   2        1.31        3.89      4.35 o 
  -9   1   2        7.11        8.82      3.75 o 
  -8   1   2       32.88       32.22      4.84 o 
  -7   1   2      111.90      115.80      7.42 o 
  -6   1   2       51.39       52.02      4.25 o 
  -5   1   2      170.36      168.04      8.69 o 
  -4   1   2      125.65      145.42      4.59 o 
  -3   1   2      523.24      592.92     10.00 o 
  -2   1   2      447.60      422.09      6.26 o 
   0   1   2      178.98      249.19      3.71 o 
   1   1   2       17.15       14.54      1.19 o 
   2   1   2      911.70      971.75     16.43 o 
   3   1   2       50.14       67.52      2.56 o 
   4   1   2       53.35       66.01      2.84 o 
   5   1   2      125.52      119.51      4.28 o 
   6   1   2        0.01       -1.66      1.86 o 
   7   1   2      212.85      205.59      8.78 o 
   8   1   2        1.48        2.79      2.39 o 
   9   1   2        7.13       10.53      3.66 o 
  10   1   2        4.50        5.59      4.06 o 
 -10   2   2       21.53       25.13      6.28 o 
  -9   2   2      477.09      505.03     19.82 o 
  -8   2   2        1.38        0.39      2.26 o 
  -7   2   2      154.03      160.56      7.87 o 
  -6   2   2        1.77       -0.25      1.52 o 
  -5   2   2     1323.59     1188.62     21.92 o 
  -4   2   2     3870.20     4092.63     76.80 o 
  -3   2   2     7632.28     8189.39    154.34 o 
  -2   2   2     3111.33     2842.80     41.87 o 
  -1   2   2       44.54       22.55      0.89 o 
   0   2   2     9813.51    10723.69    230.54 o 
   1   2   2      513.52      530.20     10.72 o 
   2   2   2     1142.00      951.57     21.09 o 
   3   2   2        5.01       -0.70      0.80 o 
   4   2   2       18.43       26.24      2.08 o 
   5   2   2       31.87       33.35      2.74 o 
   6   2   2      484.52      450.41     12.37 o 
   7   2   2      334.52      342.02     10.84 o 
   8   2   2      107.88      109.01      6.51 o 
   9   2   2       33.88       33.74      5.20 o 
  10   2   2      242.75      275.29     14.22 o 
 -10   3   2        1.93        3.93      4.41 o 
  -9   3   2        1.52       -1.57      2.65 o 
  -8   3   2       89.12       82.14      5.95 o 
  -7   3   2       13.18       10.13      2.83 o 
  -6   3   2      418.40      388.04     11.03 o 
  -5   3   2       11.84       10.74      2.07 o 
  -4   3   2      181.29      159.68      4.83 o 
  -3   3   2       78.66       79.87      2.34 o 
  -2   3   2        5.83       11.07      1.02 o 
  -1   3   2      476.70      402.30      6.19 o 
   0   3   2      268.72      330.07      6.62 o 
   1   3   2     1192.95     1084.32     21.65 o 
   2   3   2       19.03       33.46      1.45 o 
   3   3   2        6.94       15.44      1.49 o 
   4   3   2       17.67       18.55      1.90 o 
   5   3   2        9.84        6.91      2.38 o 
   6   3   2        0.21        1.34      1.61 o 
   7   3   2       38.32       39.41      3.88 o 
   8   3   2        1.75       -0.08      1.42 o 
   9   3   2        0.54       -0.41      2.41 o 
 -10   4   2        9.61        6.77      4.79 o 
  -9   4   2      410.09      447.87     21.06 o 
  -8   4   2       18.97       19.86      3.86 o 
  -7   4   2      843.34      816.54     35.15 o 
  -6   4   2      319.43      268.24      8.70 o 
  -5   4   2       84.06       68.51      3.16 o 
  -4   4   2      652.76      606.61     11.04 o 
  -3   4   2     1196.56     1213.39     18.74 o 
  -2   4   2        0.53        1.65      0.61 o 
  -1   4   2     1879.65     1801.01     23.21 o 
   0   4   2     1756.80     1483.02     52.59 o 
   1   4   2       83.24      143.61      2.63 o 
   2   4   2     1335.63     1451.10     21.61 o 
   3   4   2      645.52      740.97     12.47 o 
   4   4   2      111.05       94.38      3.46 o 
   5   4   2      307.41      263.38      7.30 o 
   6   4   2        4.53        4.46      2.17 o 
   7   4   2      186.72      182.54      7.05 o 
   8   4   2      204.23      209.79     10.37 o 
   9   4   2       10.66        7.56      3.30 o 
 -10   5   2       30.88       35.59      5.90 o 
  -9   5   2       16.27       19.34      4.22 o 
  -8   5   2       53.69       57.36      5.06 o 
  -7   5   2        1.47        0.56      1.69 o 
  -6   5   2      205.06      170.80      6.22 o 
  -5   5   2      965.45      873.78     16.01 o 
  -4   5   2        8.84        6.50      1.45 o 
  -3   5   2      521.73      539.37     14.38 o 
  -2   5   2       70.77       56.83      1.72 o 
  -1   5   2      116.44      126.30      2.05 o 
   0   5   2      600.81      622.14      9.32 o 
   1   5   2      263.38      283.56      3.20 o 
   2   5   2       58.78       73.35      2.50 o 
   3   5   2      351.82      357.43      9.82 o 
   4   5   2      150.71      153.01      4.99 o 
   5   5   2       45.33       46.62      3.28 o 
   6   5   2       63.00      139.45     13.44 o 
   7   5   2      310.17      300.65      9.28 o 
   8   5   2        5.45        6.17      3.41 o 
   9   5   2        5.92        1.65      2.62 o 
  -9   6   2      180.89      230.58     15.39 o 
  -8   6   2       19.14       18.75      3.53 o 
  -7   6   2      142.46      140.88      6.20 o 
  -6   6   2       25.61       23.02      3.19 o 
  -5   6   2      375.52      298.55      7.36 o 
  -4   6   2     2644.50     2498.90     41.96 o 
  -3   6   2      210.05      218.72      4.56 o 
  -2   6   2      213.22      198.25      3.79 o 
  -1   6   2       17.52       14.70      0.93 o 
   0   6   2      549.46      594.08      8.47 o 
   1   6   2      958.11      956.97     13.61 o 
   2   6   2      525.84      539.15      8.62 o 
   3   6   2        1.52        5.00      1.58 o 
   4   6   2        5.98        6.82      1.65 o 
   5   6   2      182.33      158.25      6.11 o 
   6   6   2      759.60      716.50     16.66 o 
   7   6   2       66.59       67.12      4.92 o 
   8   6   2       53.19       54.67      5.81 o 
   9   6   2        0.03       -1.86      3.08 o 
  -9   7   2       10.41       11.60      4.29 o 
  -8   7   2      424.00      464.77     13.77 o 
  -7   7   2       46.10       54.83      4.43 o 
  -6   7   2      258.60      215.22      6.86 o 
  -5   7   2      105.38       84.95      3.80 o 
  -4   7   2       87.53       76.88      3.21 o 
  -3   7   2       89.80       72.34      2.67 o 
  -2   7   2        4.30        3.93      1.21 o 
  -1   7   2       28.27       21.50      1.21 o 
   0   7   2      380.66      440.23      9.17 o 
   1   7   2      488.74      496.15      6.97 o 
   2   7   2      318.02      337.79      5.67 o 
   3   7   2      522.75      557.76      8.87 o 
   4   7   2      234.87      219.27      6.24 o 
   5   7   2        2.62        1.42      1.64 o 
   6   7   2      121.15      111.19      5.89 o 
   7   7   2        0.24       -0.38      1.75 o 
   8   7   2       36.28       43.82      9.56 o 
   9   7   2       84.59       98.31      7.64 o 
  -9   8   2       40.96       34.30     11.73 o 
  -8   8   2       97.33      116.14      6.44 o 
  -7   8   2      409.12      423.79     13.12 o 
  -6   8   2       43.16       36.94      4.41 o 
  -5   8   2      159.64      127.15      4.86 o 
  -4   8   2      321.61      278.43      6.23 o 
  -3   8   2      803.08      758.20     13.60 o 
  -2   8   2      348.47      301.93      5.33 o 
  -1   8   2       55.95       64.22      1.69 o 
   0   8   2      416.76      459.98      6.78 o 
   1   8   2        7.12        4.50      0.69 o 
   2   8   2      803.57      846.59     13.14 o 
   3   8   2        0.05        0.52      0.86 o 
   4   8   2       33.10       32.87      2.49 o 
   5   8   2       41.43       37.26      2.89 o 
   6   8   2        0.15       -2.23      2.23 o 
   7   8   2        4.13        1.92      2.12 o 
   8   8   2       13.40       10.86      3.70 o 
  -9   9   2        4.19        3.17      3.28 o 
  -8   9   2       78.16       80.77      5.66 o 
  -7   9   2        0.13        0.27      1.46 o 
  -6   9   2      143.87      134.89      5.90 o 
  -5   9   2      297.14      274.30      6.64 o 
  -4   9   2      428.03      377.46      7.66 o 
  -3   9   2      692.94      665.81     12.35 o 
  -2   9   2      426.80      406.89      7.83 o 
  -1   9   2      705.70      715.32     17.55 o 
   0   9   2        0.07       -0.66      0.66 o 
   1   9   2      480.13      470.76      8.12 o 
   2   9   2       53.35       45.48      2.22 o 
   3   9   2       23.62       21.11      1.76 o 
   4   9   2       31.61       30.34      2.32 o 
   5   9   2       19.93       17.46      2.33 o 
   6   9   2       55.57       66.66      5.52 o 
   7   9   2      151.42      162.98      6.33 o 
   8   9   2       37.60       23.40     11.06 o 
  -8  10   2       24.45       16.25      5.94 o 
  -7  10   2        4.83        3.18      2.22 o 
  -6  10   2        7.42        7.72      2.41 o 
  -5  10   2       86.33       76.38      3.85 o 
  -4  10   2      428.73      394.67      9.19 o 
  -3  10   2      331.82      316.38      7.52 o 
  -2  10   2       11.54       10.10      1.31 o 
  -1  10   2       42.72       47.98      2.05 o 
   0  10   2      136.52      144.97      3.41 o 
   1  10   2       20.48       15.77      1.60 o 
   2  10   2       72.68       68.31      2.33 o 
   3  10   2       30.60       30.19      2.14 o 
   4  10   2       52.99       53.13      2.64 o 
   5  10   2        1.66        1.00      1.52 o 
   6  10   2      248.25      255.87      9.19 o 
   7  10   2        8.58        6.43      2.35 o 
   8  10   2        0.50        0.47      1.75 o 
  -8  11   2      111.15      129.73      7.60 o 
  -7  11   2        0.44        1.11      1.85 o 
  -6  11   2      102.34      109.74      5.96 o 
  -5  11   2        0.03       -0.60      1.38 o 
  -4  11   2      374.59      342.30      8.83 o 
  -3  11   2      174.38      157.98      4.82 o 
  -2  11   2      196.01      173.53      4.07 o 
  -1  11   2      638.87      620.82     10.76 o 
   0  11   2       34.63       38.41      1.76 o 
   1  11   2      170.63      171.56      5.31 o 
   2  11   2       13.23       11.34      1.62 o 
   3  11   2        8.92        6.25      1.61 o 
   4  11   2        1.93        1.96      1.47 o 
   5  11   2        0.03        0.13      1.17 o 
   6  11   2       20.15       18.46      3.60 o 
   7  11   2        5.96        2.75      2.34 o 
  -7  12   2       22.84        0.06      1.42 o 
  -6  12   2        9.74        2.92      2.50 o 
  -5  12   2       10.04        7.10      2.73 o 
  -4  12   2        3.72        3.88      2.00 o 
  -3  12   2       48.88       55.06      2.96 o 
  -2  12   2       12.24       11.27      1.51 o 
  -1  12   2        8.42        8.07      1.63 o 
   0  12   2        0.02       -0.35      0.81 o 
   1  12   2        8.16        5.80      1.50 o 
   2  12   2       63.08       77.48      3.34 o 
   3  12   2       68.11       64.27      3.06 o 
   4  12   2        0.50        0.36      0.97 o 
   5  12   2        1.04        2.46      2.06 o 
   6  12   2       15.22        9.37      3.64 o 
   7  12   2        6.48        8.48      3.03 o 
  -7  13   2        0.01       -0.15      1.59 o 
  -6  13   2       47.23       49.45      9.06 o 
  -5  13   2       91.20       93.11      5.12 o 
  -4  13   2      237.00      223.62      6.22 o 
  -3  13   2      281.96      288.60      7.38 o 
  -2  13   2      197.82      198.17      5.10 o 
  -1  13   2      407.44      442.75      8.07 o 
   0  13   2       20.44       22.99      1.70 o 
   1  13   2      207.50      223.09      5.94 o 
   2  13   2       50.09       56.88      4.04 o 
   3  13   2        0.84        1.06      1.20 o 
   4  13   2        5.84        4.90      1.74 o 
   5  13   2        2.39       -0.49      1.78 o 
   6  13   2       55.94       76.09      5.93 o 
  -6  14   2        1.25        0.04      1.34 o 
  -5  14   2        0.09        0.22      1.40 o 
  -4  14   2       74.10       80.00      3.86 o 
  -3  14   2       24.33       20.20      5.36 o 
  -2  14   2       29.22       23.95      4.28 o 
  -1  14   2        0.48        0.60      0.92 o 
   0  14   2       25.86       32.37      3.05 o 
   1  14   2        0.47        2.68      1.78 o 
   2  14   2        0.01       -0.63      1.59 o 
   3  14   2        5.22        3.91      1.79 o 
   4  14   2        0.03       -0.10      1.15 o 
   5  14   2        0.47       -0.51      1.61 o 
  -5  15   2       25.67        7.82      5.93 o 
  -4  15   2       39.09       53.99      3.76 o 
  -3  15   2       40.43       44.76      6.43 o 
  -2  15   2       32.79       23.62      6.37 o 
  -1  15   2       56.17       62.33      2.88 o 
   0  15   2        6.67        5.90      2.23 o 
   1  15   2       79.90       94.34      5.03 o 
   2  15   2       10.45        7.71      2.47 o 
   3  15   2       39.62       47.63     13.69 o 
   4  15   2        6.86       10.19      3.67 o 
   5  15   2        1.16       -0.15      2.05 o 
  -4  16   2        9.66        0.04      1.52 o 
  -3  16   2       18.69        0.14      2.03 o 
  -2  16   2        6.67        2.92      1.90 o 
  -1  16   2        0.65        1.08      1.56 o 
   0  16   2        4.72        2.81      1.85 o 
   1  16   2        5.98        5.39      2.35 o 
   2  16   2        0.54        0.24      1.48 o 
   3  16   2       27.53       15.04      6.85 o 
  -2  17   2       16.15        2.46      2.25 o 
  -1  17   2       24.89       19.35      5.70 o 
   0  17   2        0.01        0.84      1.58 o 
   1  17   2       53.29       58.00      7.74 o 
   2  17   2        2.24        4.25      2.75 o 
 -10   0   3      200.69      252.08     18.36 o 
  -9   0   3       11.20       18.57      6.05 o 
  -8   0   3        7.49       11.54      4.75 o 
  -7   0   3       56.15       34.61      6.72 o 
  -6   0   3      613.45      570.19     18.11 o 
  -5   0   3       20.20       27.89      4.42 o 
  -4   0   3     3407.31     3276.45     85.97 o 
  -3   0   3     4128.60     3988.43     83.09 o 
  -2   0   3      155.27      161.91      5.39 o 
  -1   0   3      920.03      701.67     10.99 o 
   0   0   3     5422.61     5498.53    197.51 o 
   1   0   3      107.20      120.62      7.19 o 
   2   0   3     5156.09     5219.49    141.71 o 
   3   0   3      241.41      276.84     10.03 o 
   4   0   3        0.15        0.43      1.30 o 
   5   0   3      133.73      121.83      6.18 o 
   6   0   3      451.54      402.48     17.51 o 
   7   0   3        0.03        1.71      2.53 o 
   8   0   3       71.90       70.95      9.55 o 
   9   0   3       63.93       75.73      9.13 o 
 -10   1   3        2.74        5.04      3.76 o 
  -9   1   3        2.34        2.40      2.95 o 
  -8   1   3       43.40       35.26      4.83 o 
  -7   1   3       13.36       10.88      2.91 o 
  -6   1   3        8.85        8.59      2.63 o 
  -5   1   3       37.57       29.11      2.91 o 
  -4   1   3       72.26       69.54      3.27 o 
  -3   1   3       13.96       11.87      1.32 o 
  -2   1   3      123.52      133.26      2.10 o 
  -1   1   3       25.98       83.43      6.15 o 
   0   1   3      352.55      421.75      8.79 o 
   1   1   3        5.62       25.68      1.11 o 
   2   1   3       26.90       32.94      2.31 o 
   3   1   3        0.12        5.26      1.23 o 
   4   1   3       84.53       88.47      3.79 o 
   5   1   3       30.10       32.25      3.53 o 
   6   1   3       10.50        9.81      2.75 o 
   7   1   3        8.98        6.60      2.52 o 
   8   1   3        3.60        2.27      2.26 o 
   9   1   3        6.36        8.12      3.71 o 
 -10   2   3      166.77      184.74     10.99 o 
  -9   2   3       35.20       33.37      5.41 o 
  -8   2   3      200.21      207.16     11.38 o 
  -7   2   3       15.00       19.96      3.58 o 
  -6   2   3      961.43      945.96     21.87 o 
  -5   2   3        8.10       42.22      7.68 o 
  -4   2   3       94.61       95.47      2.98 o 
  -3   2   3       27.62       73.14      5.62 o 
  -2   2   3     3178.43     3247.35     45.16 o 
  -1   2   3     7009.25     7804.41    185.79 o 
   0   2   3      420.20      488.63     16.23 o 
   1   2   3      416.05      489.30     11.46 o 
   3   2   3       64.96       80.41      2.71 o 
   4   2   3        3.72       11.17      1.78 o 
   5   2   3       21.52       43.52      3.52 o 
   6   2   3      187.14      177.32      6.31 o 
   7   2   3       12.96       12.07      2.99 o 
   8   2   3       67.56       83.47      7.07 o 
   9   2   3       30.84       25.06      4.49 o 
 -10   3   3        5.04        8.00      4.57 o 
  -9   3   3        0.01        3.01      3.08 o 
  -8   3   3        5.80        5.50      3.51 o 
  -7   3   3      106.30      111.13      5.80 o 
  -6   3   3        2.74        2.34      1.80 o 
  -5   3   3      334.71      339.70      7.13 o 
  -4   3   3      190.39      185.89      4.26 o 
  -3   3   3        8.66       13.71      1.48 o 
  -2   3   3        4.70        5.73      0.73 o 
  -1   3   3       29.19       46.79      3.58 o 
   0   3   3       14.14       22.62      1.02 o 
   1   3   3       28.93       34.46      1.40 o 
   2   3   3      236.62      246.09      6.07 o 
   3   3   3      680.71      679.96     11.24 o 
   4   3   3       27.82       19.60      2.12 o 
   5   3   3       12.54       11.18      2.03 o 
   6   3   3       15.13       10.89      2.40 o 
   7   3   3        8.28        8.28      2.54 o 
   8   3   3        2.05        4.75      2.60 o 
   9   3   3        0.14       -1.10      2.69 o 
 -10   4   3      159.85      219.20     11.30 o 
  -9   4   3       46.76       64.15      5.75 o 
  -8   4   3      105.48      117.22      6.07 o 
  -7   4   3      304.75      268.31      7.88 o 
  -6   4   3      188.12      173.52      5.93 o 
  -5   4   3        0.23        3.23      1.70 o 
  -4   4   3      743.14      673.30     10.65 o 
  -3   4   3      516.17      463.15      7.38 o 
  -2   4   3       53.42       52.59      2.09 o 
  -1   4   3     1191.20     1236.81     13.39 o 
   0   4   3     1051.77     1016.10     22.37 o 
   1   4   3     1150.82     1167.83     14.45 o 
   2   4   3     1773.39     1821.70     28.46 o 
   3   4   3     1752.71     1928.01     31.84 o 
   4   4   3      198.15      186.39      4.82 o 
   5   4   3       80.57       68.45      3.61 o 
   6   4   3      663.47      621.76     15.22 o 
   7   4   3       49.41       50.65      4.20 o 
   8   4   3       13.66       17.37      4.04 o 
   9   4   3       40.36       37.99      9.24 o 
 -10   5   3       18.99       25.09      6.28 o 
  -9   5   3       92.82       99.52      8.01 o 
  -8   5   3       20.45       22.73      3.81 o 
  -7   5   3      264.98      273.50     10.30 o 
  -6   5   3      135.16      131.24      5.04 o 
  -5   5   3       16.91       11.06      1.92 o 
  -4   5   3      121.00      167.91      6.19 o 
  -3   5   3      101.43      105.36      3.47 o 
  -2   5   3        4.43       20.84      3.17 o 
  -1   5   3       90.34      224.47      9.24 o 
   0   5   3      123.67      230.25      7.10 o 
   1   5   3       10.94       25.08      1.30 o 
   2   5   3      274.50      322.42      7.40 o 
   3   5   3      123.90      240.92      9.41 o 
   4   5   3        9.99        9.71      1.68 o 
   5   5   3       84.64      100.39      5.39 o 
   6   5   3       37.98       75.41      5.05 o 
   7   5   3        0.73        0.62      1.90 o 
   8   5   3        3.09        3.30      2.44 o 
   9   5   3        1.82        4.10      3.00 o 
  -9   6   3       74.69       82.67      8.45 o 
  -8   6   3      258.20      265.80     14.22 o 
  -7   6   3       21.75       17.69      2.86 o 
  -6   6   3      466.37      436.13     12.74 o 
  -5   6   3      205.00      163.26      5.20 o 
  -4   6   3      220.26      235.05      6.67 o 
  -3   6   3       71.08       60.44      1.98 o 
  -2   6   3       28.79       34.96      1.32 o 
  -1   6   3      533.43      513.01     10.41 o 
   0   6   3       21.05       31.55      1.08 o 
   1   6   3       95.65      108.11      2.19 o 
   2   6   3      352.05      368.15      6.38 o 
   3   6   3       88.59      133.07      4.55 o 
   4   6   3      171.94      151.60      5.02 o 
   5   6   3       61.65       58.94      3.49 o 
   6   6   3       57.23       52.63      4.32 o 
   7   6   3       45.64       52.78      4.34 o 
   8   6   3        1.11        0.50      1.79 o 
   9   6   3        0.44       -0.90      2.41 o 
  -9   7   3       50.15       61.51      6.94 o 
  -8   7   3        7.44        3.69      2.62 o 
  -7   7   3      152.17      157.83      6.64 o 
  -6   7   3      130.90      122.07      6.03 o 
  -5   7   3       38.44       36.83      2.85 o 
  -4   7   3       42.23       40.71      2.32 o 
  -3   7   3        4.35        5.18      1.22 o 
  -2   7   3       12.85       14.48      1.18 o 
  -1   7   3      210.86      195.25      2.77 o 
   0   7   3       73.38       69.23      1.51 o 
   1   7   3        2.68        2.92      0.67 o 
   2   7   3      700.02      770.09      9.80 o 
   3   7   3      444.50      456.16      9.65 o 
   4   7   3      158.76      172.36      5.50 o 
   5   7   3      417.73      416.56     10.18 o 
   6   7   3       45.57       54.56      3.89 o 
   7   7   3       85.30       81.07      5.44 o 
   8   7   3       15.14       10.98      4.11 o 
  -9   8   3       83.30      111.02      9.19 o 
  -8   8   3        8.76        6.69      2.93 o 
  -7   8   3        6.47        7.95      2.52 o 
  -6   8   3      368.07      352.79     10.82 o 
  -5   8   3       12.90       11.35      1.89 o 
  -4   8   3      317.12      263.42      6.22 o 
  -3   8   3      176.90      173.95      4.19 o 
  -2   8   3       13.25       31.01      4.57 o 
  -1   8   3       23.78       29.81      0.87 o 
   0   8   3       32.65       42.73      1.35 o 
   1   8   3      101.17      114.95      3.64 o 
   2   8   3      595.72      657.00      9.85 o 
   3   8   3      374.86      413.64      8.23 o 
   4   8   3       30.43       28.60      2.01 o 
   5   8   3      157.49      160.13      5.51 o 
   6   8   3       58.24       61.96      4.76 o 
   7   8   3        0.01        1.55      1.87 o 
   8   8   3        0.30       -0.19      1.77 o 
  -9   9   3       83.61      111.34      8.04 o 
  -8   9   3        9.56        8.15      2.96 o 
  -7   9   3      161.78      158.15      8.30 o 
  -6   9   3       11.49       10.83      2.35 o 
  -5   9   3      167.64      145.09      4.91 o 
  -4   9   3       58.38       72.81      3.99 o 
  -3   9   3       73.87       63.70      2.53 o 
  -2   9   3      352.38      360.21      6.50 o 
  -1   9   3        1.60        2.11      0.60 o 
   0   9   3      202.58      272.81      6.95 o 
   1   9   3      109.31      137.24      3.23 o 
   2   9   3       12.39       16.85      1.09 o 
   3   9   3       24.04       48.03      3.69 o 
   4   9   3        0.00        0.34      0.84 o 
   5   9   3       42.85       47.74      3.23 o 
   6   9   3        2.85        1.71      1.52 o 
   7   9   3       12.48       10.96      3.32 o 
   8   9   3        6.88        5.04      3.01 o 
  -8  10   3        9.87       11.48      3.60 o 
  -7  10   3       11.51       10.94      2.66 o 
  -6  10   3      166.66      155.82      5.77 o 
  -5  10   3       25.66       26.50      2.79 o 
  -4  10   3       54.16       62.57      3.10 o 
  -3  10   3       25.45       23.71      1.92 o 
  -2  10   3       42.01       44.27      1.86 o 
  -1  10   3      370.66      378.51      5.98 o 
   0  10   3       52.48       56.63      2.40 o 
   1  10   3        4.56        2.73      1.06 o 
   2  10   3       44.43       40.45      1.60 o 
   3  10   3        7.61        9.15      1.27 o 
   4  10   3        3.47        2.07      1.27 o 
   5  10   3       21.65       17.00      5.25 o 
   6  10   3        1.02       -0.16      1.32 o 
   7  10   3        0.03       -0.37      1.38 o 
  -8  11   3        4.24        3.49      3.91 o 
  -7  11   3       36.24       30.70      5.78 o 
  -6  11   3        0.10       -0.29      1.59 o 
  -5  11   3      276.70      264.01      7.39 o 
  -4  11   3      123.88      127.25      5.43 o 
  -3  11   3      153.44      148.58      4.59 o 
  -2  11   3      545.68      561.82     10.18 o 
  -1  11   3       84.86      112.27      2.86 o 
   0  11   3       99.71      110.89      3.18 o 
   1  11   3      456.11      469.54      8.87 o 
   2  11   3       11.83       14.86      1.85 o 
   3  11   3      166.93      172.69      4.13 o 
   4  11   3        1.68        0.16      0.97 o 
   5  11   3       39.07       40.61      7.27 o 
   6  11   3        0.46        0.15      1.83 o 
   7  11   3       95.88      109.03      6.11 o 
  -7  12   3       32.20        7.44      7.55 o 
  -6  12   3        4.99        4.30      2.16 o 
  -5  12   3        2.26        2.67      1.71 o 
  -4  12   3       18.99       15.89      3.02 o 
  -3  12   3       12.17       11.74      1.59 o 
  -2  12   3        0.96        1.18      0.85 o 
  -1  12   3       39.48       44.14      1.86 o 
   0  12   3       15.82       11.56      1.51 o 
   1  12   3        5.63        6.18      1.49 o 
   2  12   3      104.78      113.71      5.22 o 
   3  12   3       95.36      102.05      7.18 o 
   4  12   3        1.24       -0.20      0.98 o 
   5  12   3       16.28        9.51      5.46 o 
   6  12   3       39.34       32.17      9.78 o 
  -7  13   3       38.79       13.39      8.82 o 
  -6  13   3        0.05       -0.12      1.43 o 
  -5  13   3       96.00       99.71      5.31 o 
  -4  13   3       28.19       26.45      4.29 o 
  -3  13   3       53.64       48.68      2.57 o 
  -2  13   3      289.56      291.56      6.41 o 
  -1  13   3        1.37        1.94      0.88 o 
   0  13   3      115.43      127.81      4.27 o 
   1  13   3       71.14       72.37      3.32 o 
   2  13   3       11.83       19.10      2.92 o 
   3  13   3        9.42        7.95      2.20 o 
   4  13   3        7.84        2.21      1.76 o 
   5  13   3       21.34        9.50      6.39 o 
   6  13   3        1.51        1.33      1.86 o 
  -6  14   3        0.57        2.29      2.34 o 
  -5  14   3        7.79        4.77      2.61 o 
  -4  14   3       20.38        7.85      3.75 o 
  -3  14   3        0.48        0.10      1.03 o 
  -2  14   3        6.41        4.39      1.72 o 
  -1  14   3        7.17        6.53      2.00 o 
   0  14   3        4.33        4.97      1.68 o 
   1  14   3        6.40        4.86      1.53 o 
   2  14   3        0.83       -0.05      1.23 o 
   3  14   3        1.89        1.79      1.79 o 
   4  14   3       10.26        5.58      3.39 o 
   5  14   3        0.08        0.45      1.89 o 
  -5  15   3       24.67       11.03      5.87 o 
  -4  15   3       19.57        0.49      2.19 o 
  -3  15   3       14.21        0.00      1.42 o 
  -2  15   3       38.30       41.21      9.84 o 
  -1  15   3        0.79       -0.65      1.36 o 
   0  15   3       23.65       10.39      6.63 o 
   1  15   3       34.25       33.96      7.77 o 
   2  15   3       73.93       85.18      4.70 o 
   3  15   3       63.70       70.82     12.10 o 
   4  15   3       21.15       19.56     10.73 o 
  -4  16   3        7.20       -0.10      1.88 o 
  -3  16   3        2.54        0.39      1.90 o 
  -2  16   3        1.01        0.51      1.38 o 
  -1  16   3        6.38        0.28      1.90 o 
   0  16   3        0.58        0.15      2.34 o 
   1  16   3        6.94       -0.28      2.93 o 
   2  16   3       21.22        0.15      4.56 o 
   3  16   3        2.09       -0.64      5.55 o 
  -2  17   3       40.90       41.91     12.99 o 
  -1  17   3        0.25        0.00      2.07 o 
   0  17   3       30.91        0.79      2.98 o 
   1  17   3       12.72       -0.22      2.26 o 
 -10   0   4       33.52       43.38      9.41 o 
  -9   0   4      273.17      260.94     23.66 o 
  -8   0   4      217.62      182.84     11.47 o 
  -7   0   4       61.72       83.55      7.16 o 
  -6   0   4       33.20       34.57      4.73 o 
  -5   0   4     1424.25     1363.77     65.19 o 
  -4   0   4     1440.08     1275.80     33.35 o 
  -3   0   4      257.13      310.63      6.47 o 
  -2   0   4     2071.00     2161.81     33.68 o 
  -1   0   4     1188.36     1587.85     26.80 o 
   0   0   4     4487.77     4017.98    142.82 o 
   1   0   4     4144.58     4226.92    110.11 o 
   2   0   4     2314.42     2513.56     75.73 o 
   3   0   4       13.34       17.20      3.06 o 
   4   0   4        1.78       -1.11      2.18 o 
   5   0   4      746.64      631.04     17.56 o 
   6   0   4       28.43       32.48      5.35 o 
   7   0   4      231.22      227.51     12.89 o 
   8   0   4      219.53      214.17     15.10 o 
   9   0   4       34.89        7.49      9.91 o 
 -10   1   4        0.01       -3.22      3.59 o 
  -9   1   4        0.50        3.67      3.00 o 
  -8   1   4       20.27       20.91      4.77 o 
  -7   1   4        1.62        0.54      1.62 o 
  -6   1   4       42.90       46.66      4.07 o 
  -5   1   4      118.49      127.79      4.22 o 
  -4   1   4        2.00        3.79      1.13 o 
  -3   1   4        0.23        0.88      0.70 o 
  -2   1   4      172.68      169.45      2.77 o 
  -1   1   4      133.46      163.75      7.55 o 
   0   1   4      391.74      369.31      7.19 o 
   1   1   4        3.10        1.41      0.58 o 
   2   1   4      150.36      135.94      3.00 o 
   3   1   4       74.98       80.61      2.86 o 
   4   1   4        0.63        0.33      1.08 o 
   5   1   4       30.19       33.42      3.01 o 
   6   1   4       29.48       27.24      2.86 o 
   7   1   4       13.11       16.66      2.98 o 
   8   1   4        9.96       11.10      3.85 o 
   9   1   4        0.62        0.83      2.27 o 
 -10   2   4       18.73       33.00      6.41 o 
  -9   2   4      172.61      166.33      8.20 o 
  -8   2   4       44.56       40.44      4.44 o 
  -7   2   4       14.31       23.19      3.30 o 
  -6   2   4        7.00        8.12      2.07 o 
  -5   2   4       47.85       63.41      3.63 o 
  -4   2   4      778.55      675.00     10.91 o 
  -3   2   4       99.29      112.14      3.57 o 
  -2   2   4       48.45      106.93      7.61 o 
  -1   2   4     6199.96     7122.57    155.54 o 
   0   2   4        0.22       37.50      3.73 o 
   1   2   4      228.59      231.83      3.60 o 
   2   2   4       62.61       57.98      2.80 o 
   3   2   4      474.75      437.06     12.85 o 
   4   2   4      130.45      126.69      3.85 o 
   5   2   4      290.62      249.11      7.25 o 
   6   2   4       39.71       39.66      3.28 o 
   7   2   4      109.10       96.14      7.02 o 
   8   2   4      304.25      335.11     12.47 o 
   9   2   4       88.10      124.32      7.69 o 
 -10   3   4        0.67        3.99      3.25 o 
  -9   3   4       97.35      107.69      7.46 o 
  -8   3   4       62.93       79.96      5.30 o 
  -7   3   4        5.69        1.77      1.93 o 
  -6   3   4       47.09       41.35      3.40 o 
  -5   3   4       31.77       27.24      2.36 o 
  -4   3   4        3.38        2.94      1.29 o 
  -3   3   4      220.24      196.66      3.79 o 
  -2   3   4        1.97        0.94      0.58 o 
  -1   3   4        1.44        0.66      1.01 o 
   0   3   4        0.34        0.72      0.74 o 
   1   3   4        0.01       -0.01      0.31 o 
   2   3   4      486.15      478.89      7.27 o 
   3   3   4      240.12      249.73      9.13 o 
   4   3   4       93.61       77.29      3.77 o 
   5   3   4       28.03       22.51      2.62 o 
   6   3   4        0.33        1.07      1.50 o 
   7   3   4        0.14       -0.27      1.46 o 
   8   3   4        8.86        7.24      2.89 o 
   9   3   4        0.17        1.01      2.94 o 
 -10   4   4       35.43       45.81      6.58 o 
  -9   4   4      316.75      309.81     13.33 o 
  -8   4   4       62.41       56.38      5.48 o 
  -7   4   4       33.49       40.79      3.79 o 
  -6   4   4      128.13      107.30      4.47 o 
  -5   4   4        7.70        4.72      1.61 o 
  -4   4   4        1.73        1.24      1.03 o 
  -3   4   4       59.87       55.71      2.25 o 
  -2   4   4        1.31        7.37      0.66 o 
  -1   4   4       27.83       29.00      1.55 o 
   0   4   4     1095.05     1118.22     22.10 o 
   1   4   4      170.67      170.19      2.19 o 
   2   4   4       34.36       42.07      1.61 o 
   3   4   4      511.26      473.76     14.07 o 
   4   4   4       20.39       17.98      1.99 o 
   5   4   4      789.08      701.50     15.77 o 
   6   4   4      147.82      149.15      5.60 o 
   7   4   4       67.93       71.98      5.25 o 
   8   4   4      166.81      172.12      8.22 o 
   9   4   4        6.51        5.54      3.31 o 
  -9   5   4        7.86       10.96      3.70 o 
  -8   5   4      144.00      146.52      7.45 o 
  -7   5   4       24.53       21.83      3.33 o 
  -6   5   4       31.85       48.65      3.36 o 
  -5   5   4      227.74      248.06      6.71 o 
  -4   5   4       78.04       64.29      2.88 o 
  -3   5   4       49.00       45.61      1.69 o 
  -2   5   4       32.56       44.95      1.38 o 
  -1   5   4      142.43      120.01      2.55 o 
   0   5   4      101.37       95.05      7.73 o 
   1   5   4      693.23      709.40      7.95 o 
   2   5   4      175.58      152.46      3.24 o 
   3   5   4      123.34      141.29      4.51 o 
   4   5   4      441.44      427.26      8.77 o 
   5   5   4      141.36      127.97      5.35 o 
   6   5   4       24.62       26.51      2.96 o 
   7   5   4       30.76       30.46      3.61 o 
   8   5   4       27.31       28.57      7.58 o 
  -9   6   4      178.91      178.98      9.70 o 
  -8   6   4       34.63       40.39      4.51 o 
  -7   6   4      130.36      133.06      5.94 o 
  -6   6   4      152.73      125.02      4.70 o 
  -5   6   4        7.81        8.46      2.25 o 
  -4   6   4      350.37      301.02      6.42 o 
  -3   6   4       72.27       72.25      2.39 o 
  -2   6   4        1.90        5.63      0.56 o 
  -1   6   4      801.35      873.97     32.66 o 
   0   6   4      408.78      381.81     23.06 o 
   1   6   4        1.07        1.74      2.18 o 
   2   6   4      941.34      958.26     13.45 o 
   3   6   4     1086.59     1059.31     22.76 o 
   4   6   4      150.15      137.83      5.10 o 
   5   6   4      214.84      214.04      6.71 o 
   6   6   4       78.25       77.14      4.30 o 
   7   6   4        6.14        5.76      3.34 o 
   8   6   4      117.15      133.36      7.10 o 
  -9   7   4       15.26       13.35      4.02 o 
  -8   7   4       85.48       85.83      7.18 o 
  -7   7   4        6.79        7.03      2.61 o 
  -6   7   4        5.86        6.77      2.18 o 
  -5   7   4       56.93       58.40      3.01 o 
  -4   7   4        9.63       13.39      1.92 o 
  -3   7   4        9.87        7.87      1.34 o 
  -2   7   4       37.16       47.52      1.99 o 
  -1   7   4        3.51        3.37      0.32 o 
   0   7   4      145.21      138.37      6.27 o 
   1   7   4      359.40      376.38     11.26 o 
   2   7   4      439.04      464.93      6.53 o 
   3   7   4       18.34       22.23      1.91 o 
   4   7   4      284.82      292.11      6.66 o 
   5   7   4        7.45        6.32      1.82 o 
   6   7   4      117.34      135.02      7.17 o 
   7   7   4       82.29       90.78      6.37 o 
   8   7   4        6.18        5.32      3.08 o 
  -9   8   4       77.58       89.21      7.78 o 
  -8   8   4      136.99      141.85      7.78 o 
  -7   8   4       27.70       25.88      4.11 o 
  -6   8   4       21.12       20.21      2.55 o 
  -5   8   4       21.92       21.22      2.16 o 
  -4   8   4       78.21       74.61      3.13 o 
  -3   8   4       10.54       13.23      1.48 o 
  -2   8   4       27.82       33.26      1.60 o 
  -1   8   4       23.90       23.78      0.93 o 
   0   8   4      357.28      353.40     13.27 o 
   1   8   4      259.89      266.13      7.69 o 
   2   8   4      224.35      214.46      3.25 o 
   3   8   4      113.97      118.78      3.17 o 
   4   8   4       89.59       87.61      3.85 o 
   5   8   4       89.08       80.10      4.30 o 
   6   8   4       27.99       27.55      3.09 o 
   7   8   4        0.13       -0.49      1.61 o 
   8   8   4       10.53        9.43      3.65 o 
  -8   9   4       77.33       85.97      5.94 o 
  -7   9   4        0.07        0.53      1.94 o 
  -6   9   4       46.50       51.65      3.62 o 
  -5   9   4      106.22       98.69      5.34 o 
  -4   9   4       11.43       11.19      1.98 o 
  -3   9   4       96.12       98.65      2.98 o 
  -2   9   4      155.47      179.12      2.96 o 
  -1   9   4      192.21      193.26      3.95 o 
   0   9   4      568.76      581.57      7.89 o 
   1   9   4       48.48       58.04      1.71 o 
   2   9   4      110.81       90.44      3.47 o 
   3   9   4        3.31        7.81      1.33 o 
   4   9   4      169.57      165.69      3.96 o 
   5   9   4       27.73       24.90      2.23 o 
   6   9   4       66.36       72.00      6.19 o 
   7   9   4       37.07       41.19      5.39 o 
  -8  10   4       28.28       27.58      4.27 o 
  -7  10   4       15.27       15.96      3.32 o 
  -6  10   4       13.12       12.47      2.52 o 
  -5  10   4        8.95        9.74      1.99 o 
  -4  10   4      220.36      215.65      6.45 o 
  -3  10   4        4.38        2.92      1.32 o 
  -2  10   4        9.02       11.49      0.95 o 
  -1  10   4      284.17      296.38      6.43 o 
   0  10   4       97.73       95.49      1.85 o 
   1  10   4       13.36       12.94      1.51 o 
   2  10   4       34.88       40.47      2.03 o 
   3  10   4       52.45       48.61      1.91 o 
   4  10   4       30.16       23.05      2.50 o 
   5  10   4        5.22        6.50      1.93 o 
   6  10   4        0.04        1.13      1.56 o 
   7  10   4        0.01        0.94      1.87 o 
  -8  11   4       33.35       34.42      6.19 o 
  -7  11   4       23.67       16.91      4.10 o 
  -6  11   4       83.35       79.19      4.58 o 
  -5  11   4       23.48       16.94      2.61 o 
  -4  11   4      190.22      180.19      5.87 o 
  -3  11   4      492.66      456.19      8.56 o 
  -2  11   4        8.88        5.30      1.02 o 
  -1  11   4      301.47      294.94      5.44 o 
   0  11   4      238.68      233.40      4.88 o 
   1  11   4        1.27        3.79      0.99 o 
   2  11   4      162.39      179.48      4.59 o 
   3  11   4       33.84       24.87      4.72 o 
   4  11   4       84.91       97.34      6.15 o 
   5  11   4        0.93        1.16      1.57 o 
   6  11   4       86.55       95.52      5.57 o 
   7  11   4       25.94       20.07      4.21 o 
  -7  12   4        5.94        5.53      3.10 o 
  -6  12   4        0.01       -0.52      1.44 o 
  -5  12   4        1.63        0.83      1.53 o 
  -4  12   4        0.14       -1.43      1.43 o 
  -3  12   4       12.25       11.97      1.88 o 
  -2  12   4       13.50       11.13      0.71 o 
  -1  12   4        1.20        1.25      0.95 o 
   0  12   4       72.41       80.61      2.21 o 
   1  12   4        1.74        3.26      1.03 o 
   2  12   4       20.32       20.01      1.90 o 
   3  12   4       12.40       11.78      1.73 o 
   4  12   4        2.16        1.25      1.50 o 
   5  12   4       38.27       44.02      6.24 o 
   6  12   4        4.70        7.96      2.72 o 
  -6  13   4       11.46       10.00      2.96 o 
  -5  13   4       27.45       24.28      5.32 o 
  -4  13   4       32.21       27.88      3.56 o 
  -3  13   4       76.60       77.51      3.18 o 
  -2  13   4       54.45       58.56      2.68 o 
  -1  13   4      101.82      114.46      4.34 o 
   0  13   4      244.88      263.86      7.41 o 
   1  13   4       10.33        9.33      1.40 o 
   2  13   4       15.59       11.73      3.14 o 
   3  13   4        7.34        6.47      3.34 o 
   4  13   4       67.04       82.94      5.22 o 
   5  13   4        1.20        0.61      3.20 o 
  -5  14   4       16.77       11.19      3.04 o 
  -4  14   4        0.27       -0.39      1.47 o 
  -3  14   4       14.01        7.62      4.55 o 
  -2  14   4       23.55       12.23      3.36 o 
  -1  14   4       82.27       92.45      4.14 o 
   0  14   4        0.14        1.29      1.67 o 
   1  14   4       17.50        7.85      9.12 o 
   2  14   4       12.32        5.49      7.01 o 
   3  14   4        0.33        0.82      3.25 o 
   4  14   4        2.25        1.29      6.27 o 
  -4  15   4        9.62        1.34      3.07 o 
  -3  15   4       34.34       19.25     13.77 o 
  -2  15   4        0.01        0.60      2.08 o 
  -1  15   4       44.56       37.93     11.39 o 
   0  15   4        8.90        8.71      4.31 o 
   1  15   4       35.38       65.69     12.72 o 
   2  15   4       65.21      124.66     17.80 o 
   3  15   4        0.16        3.84     12.10 o 
  -3  16   4        7.57        0.71      2.25 o 
  -2  16   4        1.46       -0.44      2.17 o 
  -1  16   4        1.64        0.87      2.49 o 
   0  16   4        0.98       -0.54      2.56 o 
   1  16   4        0.44       -1.54      3.92 o 
   2  16   4       34.78       46.95     22.16 o 
 -10   0   5      191.72      266.95     15.17 o 
  -9   0   5       17.03        9.70      4.34 o 
  -8   0   5      209.31      205.30     10.07 o 
  -7   0   5       36.08       29.15      4.21 o 
  -6   0   5      599.22      546.48     15.67 o 
  -5   0   5      729.86      643.23     18.09 o 
  -4   0   5     1346.43     1147.26     23.87 o 
  -3   0   5     2601.99     2213.54     44.15 o 
  -2   0   5     1230.66     1049.46     17.89 o 
  -1   0   5       36.06       35.12      2.06 o 
   0   0   5      710.24      911.33     26.89 o 
   1   0   5      169.48      166.54      3.79 o 
   2   0   5      499.27      493.39     11.16 o 
   3   0   5       12.87       16.35      4.29 o 
   4   0   5      179.40      160.92      6.34 o 
   5   0   5      240.20      154.43      8.07 o 
   6   0   5      758.71      661.21     22.84 o 
   7   0   5       30.17       13.77     17.59 o 
   8   0   5      113.92      149.08     14.82 o 
 -10   1   5        1.14       -0.49      2.59 o 
  -9   1   5        4.32        4.14      3.45 o 
  -8   1   5        0.71        0.35      2.19 o 
  -7   1   5       43.85       49.92      4.38 o 
  -6   1   5       15.54       13.13      2.13 o 
  -5   1   5       11.53       11.32      1.80 o 
  -4   1   5        0.54        1.49      1.05 o 
  -3   1   5       30.84       25.63      1.68 o 
  -2   1   5        6.57       10.38      1.06 o 
  -1   1   5        1.54        1.03      0.56 o 
   0   1   5       79.03       86.30      2.31 o 
   1   1   5       44.63       46.77      1.37 o 
   2   1   5      137.29      129.98      3.61 o 
   3   1   5        6.82        6.76      1.43 o 
   4   1   5       11.06       10.31      1.88 o 
   5   1   5       15.42       14.95      2.49 o 
   6   1   5       38.66       42.60      3.87 o 
   7   1   5        0.19        0.12      1.31 o 
   8   1   5        3.77        2.71      2.40 o 
 -10   2   5      163.73      220.27     11.63 o 
  -9   2   5        0.72        0.57      2.31 o 
  -8   2   5      195.53      185.69      7.56 o 
  -7   2   5      108.43      103.58      4.94 o 
  -6   2   5       63.90       66.73      3.79 o 
  -5   2   5      123.67      106.43      3.67 o 
  -4   2   5       35.65       35.35      2.19 o 
  -3   2   5      863.29      813.01     15.23 o 
  -2   2   5       31.76       21.00      1.11 o 
  -1   2   5       28.57       64.13      1.67 o 
   0   2   5     3273.17     3434.97     51.75 o 
   1   2   5       24.19       27.79      1.04 o 
   2   2   5     1117.69     1081.72     23.29 o 
   3   2   5        0.70        1.58      1.02 o 
   4   2   5      190.37      180.37      5.18 o 
   5   2   5       60.16       54.27      3.48 o 
   6   2   5      789.07      694.76     15.79 o 
   7   2   5       80.48       97.92      5.34 o 
   8   2   5       13.09        4.01      2.99 o 
 -10   3   5        5.93        6.64      3.68 o 
  -9   3   5       31.56       29.46      4.43 o 
  -8   3   5        4.45        4.83      3.02 o 
  -7   3   5      134.17      127.51      5.78 o 
  -6   3   5      401.97      381.80      9.68 o 
  -5   3   5       43.38       41.40      3.26 o 
  -4   3   5      292.94      265.97      6.05 o 
  -3   3   5       16.09       25.31      1.31 o 
  -2   3   5       50.72       49.59      1.68 o 
  -1   3   5      167.84      166.64      2.66 o 
   0   3   5      172.09      155.58      4.74 o 
   1   3   5      543.14      508.36      6.01 o 
   2   3   5       15.35       17.94      1.48 o 
   3   3   5       15.10       12.45      1.45 o 
   4   3   5       19.17       16.76      1.93 o 
   5   3   5       46.67       36.97      4.05 o 
   6   3   5       49.95       46.46      4.61 o 
   7   3   5        9.22        8.93      2.54 o 
   8   3   5       11.04        8.47      4.83 o 
  -9   4   5       73.88       75.21      6.42 o 
  -8   4   5      179.61      167.00      7.28 o 
  -7   4   5       24.14       21.91      3.06 o 
  -6   4   5       88.55       86.91      4.72 o 
  -5   4   5      780.69      694.41     12.43 o 
  -4   4   5       42.06       39.55      2.19 o 
  -3   4   5      102.40       84.71      2.25 o 
  -2   4   5        3.24        3.84      0.66 o 
  -1   4   5      116.68       80.22      1.18 o 
   0   4   5      371.06      397.31      8.32 o 
   1   4   5       66.98       72.26      1.68 o 
   2   4   5     1035.23     1024.95     14.37 o 
   3   4   5       45.84       47.37      2.51 o 
   4   4   5      678.70      646.59     12.71 o 
   5   4   5      736.01      626.46     13.43 o 
   6   4   5      386.24      333.50     10.36 o 
   7   4   5       51.81       53.51      4.24 o 
   8   4   5       27.66       13.13      8.01 o 
  -9   5   5       77.29       87.49      6.77 o 
  -8   5   5       32.10       43.41      4.94 o 
  -7   5   5       48.53       41.50      4.18 o 
  -6   5   5       11.59        9.86      2.40 o 
  -5   5   5       61.54       51.61      3.72 o 
  -4   5   5       17.07       19.93      2.05 o 
  -3   5   5        1.91        4.65      0.82 o 
  -2   5   5       10.00       14.52      0.83 o 
  -1   5   5      171.00      173.36      4.89 o 
   0   5   5      119.47      114.48      6.58 o 
   1   5   5       91.45      108.43      3.03 o 
   2   5   5      169.64      164.01      3.06 o 
   3   5   5      598.71      590.02      9.96 o 
   4   5   5       32.56       29.60      2.48 o 
   5   5   5       60.91       59.60      4.33 o 
   6   5   5        1.39       -0.07      1.41 o 
   7   5   5       30.38       30.84      4.11 o 
   8   5   5       20.94       13.85      8.30 o 
  -9   6   5        5.55       11.46      4.99 o 
  -8   6   5      190.68      192.25      8.29 o 
  -7   6   5       94.91       95.09      5.01 o 
  -6   6   5        3.39        4.93      1.99 o 
  -5   6   5       17.32       12.19      1.93 o 
  -4   6   5        8.76        7.62      1.42 o 
  -3   6   5       25.81       26.26      1.41 o 
  -2   6   5      561.35      571.29     10.29 o 
  -1   6   5        7.81       13.54      2.54 o 
   0   6   5      320.21      337.39     21.29 o 
   1   6   5      167.85      164.31      7.67 o 
   2   6   5      690.27      706.86      9.80 o 
   3   6   5        6.12        8.33      1.74 o 
   4   6   5      136.71      131.32      4.34 o 
   5   6   5      132.08      112.78      6.69 o 
   6   6   5      233.86      218.57     16.05 o 
   7   6   5       16.24       13.46      3.89 o 
   8   6   5        1.18        0.77      3.18 o 
  -9   7   5      129.48      155.73      9.33 o 
  -8   7   5       39.14       44.28      4.57 o 
  -7   7   5       49.42       47.52      4.65 o 
  -6   7   5      286.00      273.77     10.00 o 
  -5   7   5       18.48       24.27      2.56 o 
  -4   7   5       93.02       99.09      3.66 o 
  -3   7   5        3.39        1.91      0.74 o 
  -2   7   5       14.58       14.62      0.66 o 
  -1   7   5       14.24       19.05      2.50 o 
   0   7   5      179.60      167.64      7.80 o 
   1   7   5      372.50      352.18     14.96 o 
   2   7   5       56.99       65.08      1.75 o 
   3   7   5      358.00      359.63      6.57 o 
   4   7   5       80.08       68.79      3.36 o 
   5   7   5      203.10      192.39      7.80 o 
   6   7   5      145.59      144.88      8.77 o 
   7   7   5       33.05       32.28      6.44 o 
   8   7   5        5.51        7.11      3.20 o 
  -8   8   5      174.04      173.48      8.58 o 
  -7   8   5       15.92       16.51      2.84 o 
  -6   8   5       61.34       58.09      4.09 o 
  -5   8   5      635.09      559.30     15.80 o 
  -4   8   5       10.71       13.60      1.65 o 
  -3   8   5      239.44      243.01      3.83 o 
  -2   8   5      136.05      129.51      2.77 o 
  -1   8   5       15.48       13.67      2.69 o 
   0   8   5      243.72      231.86     11.75 o 
   1   8   5        9.66        8.75      3.48 o 
   2   8   5      470.81      463.49      8.82 o 
   3   8   5       17.92       15.15      1.21 o 
   4   8   5       44.39       44.09      2.77 o 
   5   8   5      314.36      302.80     11.74 o 
   6   8   5       69.31       66.07     10.50 o 
   7   8   5        0.15       -0.20      1.86 o 
  -8   9   5       18.20       18.94      3.65 o 
  -7   9   5       69.51       65.84      4.41 o 
  -6   9   5       11.23       11.47      2.51 o 
  -5   9   5       16.68       21.28      2.72 o 
  -4   9   5      126.34      114.01      3.65 o 
  -3   9   5        0.04       -0.55      0.71 o 
  -2   9   5      161.71      164.98      3.42 o 
  -1   9   5      106.21      110.51      7.91 o 
   0   9   5        5.20        5.10      3.06 o 
   1   9   5      243.09      264.00     14.56 o 
   2   9   5       19.34       19.68      0.57 o 
   3   9   5      280.06      292.36      4.90 o 
   4   9   5        7.71        8.56      1.51 o 
   5   9   5      113.52      110.52      4.44 o 
   6   9   5        0.06       -0.19      1.47 o 
   7   9   5       66.57       70.16     12.67 o 
  -8  10   5       56.46       68.39      5.47 o 
  -7  10   5        5.56        6.39      3.29 o 
  -6  10   5        2.77        2.38      1.79 o 
  -5  10   5        0.37        0.19      1.10 o 
  -4  10   5        9.61       10.18      2.45 o 
  -3  10   5       26.51       27.05      1.27 o 
  -2  10   5       26.74       26.00      1.85 o 
  -1  10   5       67.46       69.69      5.30 o 
   0  10   5       93.03       96.34      7.36 o 
   1  10   5        4.64        6.34      3.45 o 
   2  10   5      121.27      130.94      7.98 o 
   3  10   5        8.98        5.70      1.08 o 
   4  10   5        3.78        4.48      1.00 o 
   5  10   5       18.32       15.40      2.27 o 
   6  10   5       53.97       56.75      4.19 o 
  -7  11   5       97.66      108.02      8.59 o 
  -6  11   5       83.60       88.29      5.91 o 
  -5  11   5      226.28      203.73      9.97 o 
  -4  11   5      348.84      317.71     10.44 o 
  -3  11   5        3.45        2.94      0.55 o 
  -2  11   5      204.41      202.77      4.25 o 
  -1  11   5      232.96      235.13      9.43 o 
   0  11   5        6.99        7.26      4.50 o 
   1  11   5      248.45      260.83     12.68 o 
   2  11   5        7.72        3.17      1.14 o 
   3  11   5       15.30       13.39      1.25 o 
   4  11   5        0.13        1.60      1.75 o 
   5  11   5      148.52      178.54     10.27 o 
   6  11   5       35.77       44.36      6.48 o 
  -7  12   5        2.88        2.39      2.74 o 
  -6  12   5        0.04        1.34      1.74 o 
  -5  12   5       66.38       71.03      4.58 o 
  -4  12   5       14.42       14.45      2.41 o 
  -3  12   5        2.40        1.33      1.47 o 
  -2  12   5        2.00        3.11      1.04 o 
  -1  12   5        0.82        2.26      2.66 o 
   0  12   5       12.34       10.58      3.44 o 
   1  12   5        2.80        2.93      4.31 o 
   2  12   5       18.96       26.22      5.90 o 
   3  12   5        4.63        5.86      4.28 o 
   4  12   5        3.06        2.95      3.40 o 
   5  12   5       87.32      106.67     10.30 o 
  -6  13   5        2.61        2.24      2.65 o 
  -5  13   5       23.82       19.57      2.66 o 
  -4  13   5       83.64       97.06      7.28 o 
  -3  13   5        1.34        0.74      2.19 o 
  -2  13   5       77.41       82.88      6.47 o 
  -1  13   5       68.21       86.23      9.02 o 
   0  13   5        0.06       -0.40      2.07 o 
   1  13   5      117.69      148.47     12.07 o 
   2  13   5        2.45        7.20      4.48 o 
   3  13   5       72.21      100.74     10.36 o 
   4  13   5        0.20        2.02      4.52 o 
   5  13   5       96.01      125.75     13.01 o 
  -5  14   5        8.86        0.29      2.97 o 
  -4  14   5        0.03        0.28      2.24 o 
  -3  14   5        2.97        0.56      1.84 o 
  -2  14   5       32.29       17.15     12.62 o 
  -1  14   5       30.34       10.55      9.11 o 
   0  14   5        9.11        6.94      6.45 o 
   1  14   5        0.01       -1.26      3.15 o 
   2  14   5        0.85        3.83      4.13 o 
   3  14   5        0.87       -3.94      7.73 o 
   4  14   5        3.38        0.05      4.96 o 
  -4  15   5       68.93       83.28     24.38 o 
  -3  15   5        6.63        2.41      3.30 o 
  -2  15   5       39.72       25.21     15.99 o 
  -1  15   5       15.80        7.23      5.79 o 
   0  15   5       31.05       52.84      6.51 o 
   1  15   5       73.16      102.37     11.54 o 
   2  15   5       13.82       16.56     10.46 o 
   3  15   5       53.96       65.51     27.79 o 
  -2  16   5        0.25       -1.39      3.08 o 
  -1  16   5        2.92        1.74      3.46 o 
   0  16   5        8.47        8.43      4.16 o 
  -9   0   6        8.36        7.60      4.21 o 
  -8   0   6        4.21        5.14      3.27 o 
  -7   0   6      150.78      156.92      7.81 o 
  -6   0   6      241.30      247.59     15.45 o 
  -5   0   6     1647.20     1442.16     36.60 o 
  -4   0   6     3263.84     3183.38    106.02 o 
  -3   0   6       36.52       94.26      8.01 o 
  -2   0   6     1680.51     1592.95     34.11 o 
  -1   0   6     3202.29     3179.70     57.76 o 
   0   0   6       86.22       82.17      5.16 o 
   1   0   6      309.54      378.43     19.52 o 
   2   0   6       38.49       58.08      3.35 o 
   3   0   6        4.57       18.71      5.18 o 
   4   0   6       73.67       69.50      5.59 o 
   5   0   6       43.31       64.78     12.60 o 
   6   0   6      123.70      112.45      7.49 o 
   7   0   6       99.05       96.63      7.64 o 
   8   0   6      144.35      153.48     10.93 o 
  -9   1   6       10.25       10.03      3.57 o 
  -8   1   6        8.32        8.60      2.91 o 
  -7   1   6        2.45        1.32      1.60 o 
  -6   1   6       98.02       99.30      4.12 o 
  -5   1   6       48.67       57.25      3.34 o 
  -4   1   6       14.13       29.16      7.56 o 
  -3   1   6       84.72       76.75      2.37 o 
  -2   1   6       16.78       36.05      4.08 o 
  -1   1   6       20.72       45.23      3.24 o 
   0   1   6      132.78      113.96      2.47 o 
   1   1   6       21.09       31.12      2.68 o 
   2   1   6      129.26      121.09      2.76 o 
   3   1   6        1.29        2.21      1.13 o 
   4   1   6        8.62        5.09      1.47 o 
   5   1   6        0.00        2.89      1.53 o 
   6   1   6       27.07       19.63      3.27 o 
   7   1   6        0.00        0.01      1.44 o 
   8   1   6        0.10        1.41      2.47 o 
  -9   2   6       87.52       94.38      6.65 o 
  -8   2   6       37.04       47.57      4.33 o 
  -7   2   6       71.15       70.74      4.80 o 
  -6   2   6       76.82       68.67      3.53 o 
  -5   2   6      131.38      127.49      4.22 o 
  -4   2   6     3920.50     3572.85     58.41 o 
  -3   2   6      167.92      150.80      3.40 o 
  -2   2   6     1845.13     1680.77     24.78 o 
  -1   2   6      476.20      455.10      7.82 o 
   0   2   6      633.08      609.87     14.22 o 
   1   2   6     1005.27      985.17     41.75 o 
   2   2   6     1138.31     1076.90     14.38 o 
   3   2   6      308.16      297.69      6.74 o 
   4   2   6        0.01        0.99      1.31 o 
   5   2   6      299.09      276.09      7.48 o 
   6   2   6      154.42      134.12      5.46 o 
   7   2   6       66.46       72.83      4.75 o 
   8   2   6       76.95       74.37      6.10 o 
  -9   3   6        0.76        3.43      2.61 o 
  -8   3   6       56.33       53.32      4.31 o 
  -7   3   6       47.76       48.37      4.07 o 
  -6   3   6       38.76       41.41      3.18 o 
  -5   3   6      204.42      257.73     11.41 o 
  -4   3   6      199.54      185.57      4.81 o 
  -3   3   6      101.53      100.87      2.68 o 
  -2   3   6       59.47       58.83      2.33 o 
  -1   3   6       84.09       85.04      1.84 o 
   0   3   6       20.24       35.31      1.32 o 
   1   3   6       42.72       48.96      2.42 o 
   2   3   6       37.32       71.85      2.23 o 
   3   3   6       49.85       53.13      3.71 o 
   4   3   6       14.72       22.14      2.42 o 
   5   3   6        3.03        6.47      2.00 o 
   6   3   6        0.94        2.24      1.90 o 
   7   3   6        0.29        1.53      1.98 o 
   8   3   6       26.05        3.53      4.87 o 
  -9   4   6       48.19       45.15      7.15 o 
  -8   4   6       95.53      102.86      6.59 o 
  -7   4   6        8.23        9.75      2.44 o 
  -6   4   6       66.62       62.56      3.66 o 
  -5   4   6     1455.14     1308.02     20.73 o 
  -4   4   6     1349.29     1331.32     20.29 o 
  -3   4   6       73.80       75.13      2.10 o 
  -2   4   6      744.78      741.14     11.63 o 
  -1   4   6      174.36      189.36      2.35 o 
   0   4   6      864.59      833.34     15.38 o 
   1   4   6      900.91      890.05     14.11 o 
   2   4   6      186.07      202.78      3.38 o 
   3   4   6      271.10      288.97      5.85 o 
   4   4   6        0.42        1.02      1.06 o 
   5   4   6       30.60       41.69      3.23 o 
   6   4   6      203.34      184.48      8.46 o 
   7   4   6       23.42       19.11      3.29 o 
   8   4   6       83.84       91.68      8.47 o 
  -9   5   6        3.90        2.30      3.01 o 
  -8   5   6       24.79       33.06      4.11 o 
  -7   5   6       89.90       94.69      5.86 o 
  -6   5   6        0.77        1.21      1.28 o 
  -5   5   6       98.40       96.95      3.81 o 
  -4   5   6        0.30        2.45      1.23 o 
  -3   5   6      113.83      101.06      2.30 o 
  -2   5   6       39.49       33.62      1.25 o 
  -1   5   6      363.82      336.97      8.01 o 
   0   5   6      103.14       90.63      3.38 o 
   1   5   6      387.53      384.01     12.86 o 
   2   5   6      389.48      381.35      5.40 o 
   3   5   6       12.44       13.83      1.29 o 
   4   5   6       86.33       82.77      3.18 o 
   5   5   6       26.38       16.95      4.67 o 
   6   5   6       28.03       10.44      5.82 o 
   7   5   6        7.23        4.13      2.16 o 
  -9   6   6      104.10      122.94      7.58 o 
  -8   6   6       82.04       98.03      6.77 o 
  -7   6   6        0.71        1.53      1.97 o 
  -6   6   6       29.13       29.33      3.65 o 
  -5   6   6       15.48       13.22      1.93 o 
  -4   6   6      915.50      854.74     14.11 o 
  -3   6   6       61.66       58.63      1.71 o 
  -2   6   6      203.73      198.01      4.60 o 
  -1   6   6        0.43        1.51      1.71 o 
   0   6   6      575.57      556.95     19.49 o 
   1   6   6      916.46      899.28     28.38 o 
   2   6   6      399.53      399.52      6.00 o 
   3   6   6      200.65      182.83      4.13 o 
   4   6   6       55.89       54.51      2.56 o 
   5   6   6       45.28       49.56      4.06 o 
   6   6   6       81.29       71.74      5.76 o 
   7   6   6        9.85        3.67      2.21 o 
  -8   7   6       26.01       26.47      3.89 o 
  -7   7   6       88.23       85.09      5.10 o 
  -6   7   6      141.54      144.84      5.76 o 
  -5   7   6      130.01      125.49      7.70 o 
  -4   7   6      127.44      110.57      4.29 o 
  -3   7   6      207.75      219.54      5.04 o 
  -2   7   6        0.96        1.98      0.52 o 
  -1   7   6      530.20      553.69     13.99 o 
   0   7   6      191.12      222.09     10.48 o 
   1   7   6      243.44      261.23     11.83 o 
   2   7   6      228.93      328.40     14.60 o 
   3   7   6        1.04        2.83      0.91 o 
   4   7   6      119.55      131.72      5.79 o 
   5   7   6       52.10       61.03      4.21 o 
   6   7   6        1.34        1.28      1.79 o 
   7   7   6       29.30       18.45      7.74 o 
  -8   8   6       12.03       14.44      3.53 o 
  -7   8   6       93.19      105.84      5.28 o 
  -6   8   6       95.75       94.75      7.55 o 
  -5   8   6      739.50      695.08     12.56 o 
  -4   8   6      695.36      626.42      9.53 o 
  -3   8   6       43.11       57.83      1.58 o 
  -2   8   6      318.24      301.63      8.82 o 
  -1   8   6      155.80      155.55      8.16 o 
   0   8   6       79.28       80.71      6.81 o 
   1   8   6      228.10      237.67     11.54 o 
   2   8   6       16.93       24.97      5.34 o 
   3   8   6       19.03       20.41      1.55 o 
   4   8   6        2.05       -0.04      0.84 o 
   5   8   6       14.01        5.65      3.06 o 
   6   8   6       22.61        8.63      4.35 o 
   7   8   6       17.11        7.06      5.05 o 
  -8   9   6       33.62       42.15      5.02 o 
  -7   9   6       33.50       34.87      4.02 o 
  -6   9   6       46.31       50.05      4.31 o 
  -5   9   6      269.25      262.38      6.83 o 
  -4   9   6        6.96        9.15      1.17 o 
  -3   9   6      612.45      586.56      8.16 o 
  -2   9   6       24.43       25.74      3.73 o 
  -1   9   6      308.70      285.02     14.39 o 
   0   9   6      198.23      201.74     11.87 o 
   1   9   6      188.66      190.33     10.79 o 
   2   9   6      171.49      191.15     11.21 o 
   3   9   6       43.71       47.66      5.81 o 
   4   9   6       77.68       82.89      2.88 o 
   5   9   6        8.34        4.43      1.85 o 
   6   9   6       61.79       59.68      9.34 o 
  -7  10   6       22.86       17.83      3.33 o 
  -6  10   6        2.02        2.61      1.74 o 
  -5  10   6        0.66       -0.47      0.97 o 
  -4  10   6      281.74      268.91      5.86 o 
  -3  10   6        1.79        3.15      1.29 o 
  -2  10   6       76.64       84.68      5.30 o 
  -1  10   6       18.48       20.28      3.94 o 
   0  10   6       17.79       21.12      4.87 o 
   1  10   6      205.93      234.48     12.55 o 
   2  10   6       96.89      142.57     10.51 o 
   3  10   6        9.81       16.96      5.66 o 
   4  10   6        7.72        9.50      4.29 o 
   5  10   6        5.08        6.84      4.13 o 
   6  10   6       13.47       10.88      4.96 o 
  -7  11   6        9.28       10.37      3.40 o 
  -6  11   6        1.41        2.18      1.72 o 
  -5  11   6      287.87      291.45     12.24 o 
  -4  11   6       75.36       77.61      3.22 o 
  -3  11   6      502.96      490.44     12.32 o 
  -2  11   6      205.27      228.85     10.42 o 
  -1  11   6       60.99       68.37      6.73 o 
   0  11   6      174.90      188.98      9.30 o 
   1  11   6        4.37        6.21      3.91 o 
   2  11   6       11.49       16.21      5.59 o 
   3  11   6        6.98       10.17      5.12 o 
   4  11   6       12.27       16.44      5.08 o 
   5  11   6        0.22        1.55      3.23 o 
  -6  12   6        4.44        4.29      2.44 o 
  -5  12   6      275.66      261.53     15.41 o 
  -4  12   6       82.24       75.09     11.37 o 
  -3  12   6       29.97       31.47      6.56 o 
  -2  12   6        4.30        4.61      3.48 o 
  -1  12   6        3.96        4.06      3.12 o 
   0  12   6        0.01        1.98      2.79 o 
   1  12   6       14.25       18.09      6.37 o 
   2  12   6        4.97        3.60      5.18 o 
   3  12   6        0.16        3.11      5.51 o 
   4  12   6        0.00       -4.59      5.42 o 
   5  12   6        8.94        7.77      5.79 o 
  -5  13   6      154.59      166.87     16.78 o 
  -4  13   6        4.83        4.69      4.14 o 
  -3  13   6      410.68      433.43     15.83 o 
  -2  13   6       33.08       24.91      9.49 o 
  -1  13   6      122.35      143.84     11.65 o 
   0  13   6      104.64      121.64      8.58 o 
   1  13   6      103.01      130.87     11.19 o 
   2  13   6       87.40      128.78     16.10 o 
   3  13   6       32.12       49.39      9.08 o 
   4  13   6       49.91       49.10     25.68 o 
  -4  14   6       36.64       34.53     14.45 o 
  -3  14   6        4.88        3.90      3.79 o 
  -2  14   6        0.14       -0.71      2.44 o 
  -1  14   6        9.61       10.28      4.66 o 
   0  14   6        1.26        1.77      3.06 o 
   1  14   6       40.03       64.39     13.86 o 
   2  14   6       27.06       49.48     14.65 o 
   3  14   6        0.04        3.94      8.45 o 
  -3  15   6      108.40      134.81     16.73 o 
  -2  15   6        2.31        2.03      3.61 o 
  -1  15   6       53.85       74.39      7.75 o 
   0  15   6       35.78       31.86     14.15 o 
   1  15   6       33.79       46.10      9.63 o 
  -9   0   7       19.37       20.75      5.54 o 
  -8   0   7      231.91      246.22     13.01 o 
  -7   0   7      147.54      156.63     10.30 o 
  -6   0   7      984.50      921.96     22.62 o 
  -5   0   7      236.34      224.78      7.62 o 
  -4   0   7      322.57      310.37     10.39 o 
  -3   0   7     2048.64     1956.21     49.82 o 
  -2   0   7     1415.96     1340.96     27.26 o 
  -1   0   7        2.65        0.82      1.94 o 
   0   0   7      351.95      410.74      8.67 o 
   1   0   7       40.02       69.55      4.38 o 
   2   0   7     1242.43     1268.65     26.57 o 
   3   0   7      503.85      432.13     12.27 o 
   4   0   7      363.85      317.44     18.43 o 
   5   0   7        3.46        2.12      2.12 o 
   6   0   7      160.34      148.19     10.09 o 
   7   0   7       58.72       69.34      7.62 o 
  -9   1   7       33.03       46.74      5.22 o 
  -8   1   7       15.90       24.43      3.59 o 
  -7   1   7        0.18        1.12      1.55 o 
  -6   1   7      106.51       96.45      4.38 o 
  -5   1   7        1.68        0.50      1.06 o 
  -4   1   7      135.93      124.70      3.64 o 
  -3   1   7       27.14       63.97      8.66 o 
  -2   1   7        0.00        2.13      0.96 o 
  -1   1   7        5.26        6.36      0.93 o 
   0   1   7        0.56        1.52      0.74 o 
   1   1   7       90.45       93.83      3.13 o 
   2   1   7       38.15       50.00      2.27 o 
   3   1   7        4.70        5.02      1.47 o 
   4   1   7        3.82        6.21      1.93 o 
   5   1   7        0.02       -0.29      1.21 o 
   6   1   7        0.16        1.04      1.55 o 
   7   1   7        7.37        4.55      2.95 o 
  -9   2   7       70.75       94.07      6.51 o 
  -8   2   7      354.57      369.23     10.87 o 
  -7   2   7       97.11       96.86      4.85 o 
  -6   2   7      319.01      305.95      7.03 o 
  -5   2   7      345.69      307.15      6.62 o 
  -4   2   7      254.35      238.39      5.48 o 
  -3   2   7      646.90      579.24     10.55 o 
  -2   2   7       81.68       82.43      2.92 o 
  -1   2   7      637.33      575.55     10.31 o 
   0   2   7      533.92      541.40     14.39 o 
   1   2   7      561.46      547.43     14.59 o 
   2   2   7     1729.23     1689.57     32.44 o 
   3   2   7      395.79      398.86      8.04 o 
   4   2   7      303.35      284.76      7.10 o 
   5   2   7       13.21        7.79      2.00 o 
   6   2   7      149.13      142.58      6.02 o 
   7   2   7       40.14       24.28     11.07 o 
  -9   3   7       33.19       39.23      5.05 o 
  -8   3   7       10.84        9.07      2.76 o 
  -7   3   7       73.72       79.97      4.73 o 
  -6   3   7        5.12        7.33      1.90 o 
  -5   3   7        0.39        3.63      1.65 o 
  -4   3   7        4.51        7.29      2.00 o 
  -3   3   7        1.97        3.71      1.31 o 
  -2   3   7      117.40      116.07      3.59 o 
  -1   3   7       52.46       52.97      1.75 o 
   0   3   7        8.03        7.07      0.75 o 
   1   3   7        1.47        0.22      0.66 o 
   2   3   7       95.75      112.36      2.98 o 
   3   3   7       34.67       41.82      3.03 o 
   4   3   7        0.85        1.52      1.34 o 
   5   3   7        4.81        2.50      1.46 o 
   6   3   7       18.46        5.06      3.52 o 
   7   3   7       24.28       19.67      5.68 o 
  -9   4   7       41.07       39.75      5.02 o 
  -8   4   7       87.17      101.70      6.20 o 
  -7   4   7      115.12      123.14      5.24 o 
  -6   4   7      229.85      213.08      6.12 o 
  -5   4   7       92.23       93.61      3.37 o 
  -4   4   7        5.10        2.93      1.31 o 
  -3   4   7      894.95      838.01     12.56 o 
  -2   4   7      105.23       94.47      2.01 o 
  -1   4   7      143.82      132.61      3.57 o 
   0   4   7       61.74       73.87      4.09 o 
   1   4   7      419.42      409.79      9.50 o 
   2   4   7     1887.45     1868.16     55.03 o 
   3   4   7      167.12      156.21      4.23 o 
   4   4   7      254.46      245.05      6.03 o 
   5   4   7        5.40        2.51      1.64 o 
   6   4   7       46.90       38.62      6.96 o 
   7   4   7       29.92       31.98      7.22 o 
  -9   5   7      100.07      114.54     13.68 o 
  -8   5   7       91.71      100.21      5.89 o 
  -7   5   7        5.86        5.13      2.09 o 
  -6   5   7      139.23      129.41      4.77 o 
  -5   5   7        4.32        4.31      1.67 o 
  -4   5   7       91.69       88.85      2.77 o 
  -3   5   7        4.76        4.93      1.02 o 
  -2   5   7      106.69      102.05      1.69 o 
  -1   5   7       29.25       37.79      4.85 o 
   0   5   7       95.19       88.45      3.66 o 
   1   5   7      824.19      793.42     28.10 o 
   2   5   7       46.93       48.51      2.63 o 
   3   5   7      214.84      208.34      3.83 o 
   4   5   7        5.45        2.19      1.30 o 
   5   5   7       12.21        9.82      3.95 o 
   6   5   7        9.60        2.75      1.88 o 
   7   5   7       10.59        3.04      3.16 o 
  -8   6   7      217.98      232.60      8.19 o 
  -7   6   7      193.09      199.02      6.86 o 
  -6   6   7       14.32       15.79      2.37 o 
  -5   6   7       63.72       62.06      2.90 o 
  -4   6   7      154.27      155.90      3.78 o 
  -3   6   7      325.61      297.35      4.55 o 
  -2   6   7       12.72       13.85      1.40 o 
  -1   6   7      601.40      600.82     16.85 o 
   0   6   7      413.75      409.69     16.76 o 
   1   6   7      259.90      272.00     10.73 o 
   2   6   7     1735.58     1779.41     38.57 o 
   3   6   7       29.31       25.33      1.45 o 
   4   6   7       76.38       72.61      3.17 o 
   5   6   7       32.41       21.26      8.62 o 
   6   6   7       22.29       10.20      5.16 o 
   7   6   7        8.42        0.57      3.89 o 
  -8   7   7       38.36       35.12      4.17 o 
  -7   7   7       51.99       61.32      4.68 o 
  -6   7   7        1.50        4.21      1.68 o 
  -5   7   7        7.78        6.28      1.43 o 
  -4   7   7        0.68       -0.45      0.91 o 
  -3   7   7        9.72        7.71      1.02 o 
  -2   7   7      360.87      355.83     11.84 o 
  -1   7   7       11.89       14.17      3.81 o 
   0   7   7      324.15      320.76     15.11 o 
   1   7   7      267.65      287.87     19.19 o 
   2   7   7      153.38      171.22     11.28 o 
   3   7   7      255.28      253.23      7.65 o 
   4   7   7        1.87        0.82      1.37 o 
   5   7   7       64.40       66.47      4.90 o 
   6   7   7        0.72        0.08      1.76 o 
  -8   8   7       85.01       82.72      5.17 o 
  -7   8   7       47.39       40.05      4.12 o 
  -6   8   7      155.49      150.38      5.15 o 
  -5   8   7       36.98       36.13      2.44 o 
  -4   8   7       54.60       60.36      2.29 o 
  -3   8   7      170.04      152.93      2.62 o 
  -2   8   7       12.54       17.54      3.51 o 
  -1   8   7       19.57       16.54      3.51 o 
   0   8   7       21.64       23.80      4.98 o 
   1   8   7       12.39       14.03      4.56 o 
   2   8   7      445.93      490.52     19.97 o 
   3   8   7       66.61       64.62     12.26 o 
   4   8   7       15.79       12.18      4.25 o 
   5   8   7        4.86        5.71      3.70 o 
   6   8   7       15.61        8.44      8.74 o 
  -7   9   7       65.22       65.85      4.50 o 
  -6   9   7      121.59      112.04      5.24 o 
  -5   9   7        5.62        5.81      1.68 o 
  -4   9   7      221.06      217.06      4.20 o 
  -3   9   7       74.83       85.23      5.54 o 
  -2   9   7       97.42       91.80      6.14 o 
  -1   9   7       92.06       99.30      6.72 o 
   0   9   7        0.91        0.49      2.04 o 
   1   9   7      426.18      485.84     22.97 o 
   2   9   7        7.94        8.30      4.70 o 
   3   9   7      175.77      211.92     15.39 o 
   4   9   7        4.48        5.46      3.58 o 
   5   9   7       49.45       37.23     17.50 o 
  -7  10   7       27.87       27.10      3.96 o 
  -6  10   7       20.46       16.00      2.18 o 
  -5  10   7       37.99       46.24      7.86 o 
  -4  10   7      140.05      134.23      8.52 o 
  -3  10   7       56.27       60.27      5.20 o 
  -2  10   7        4.35        2.37      3.03 o 
  -1  10   7       89.14      109.03      7.48 o 
   0  10   7       68.49       73.55      6.51 o 
   1  10   7      272.07      307.04     25.37 o 
   2  10   7      344.53      392.74     28.39 o 
   3  10   7       33.68       45.72      8.03 o 
   4  10   7        3.35        0.43      3.70 o 
   5  10   7        2.65        3.21      3.74 o 
  -6  11   7       32.27       44.83      8.98 o 
  -5  11   7       22.34       28.97      6.99 o 
  -4  11   7      138.45      154.97      9.10 o 
  -3  11   7       92.37      101.25      6.95 o 
  -2  11   7      170.95      190.09     11.15 o 
  -1  11   7      150.35      185.27     10.00 o 
   0  11   7        0.77        1.48      2.66 o 
   1  11   7       71.59       75.67     11.13 o 
   2  11   7       85.93      112.30     10.98 o 
   3  11   7      126.70      171.57     13.88 o 
   4  11   7       18.10        9.32      7.11 o 
  -5  12   7       83.60       83.00     10.35 o 
  -4  12   7        7.97        9.06      3.50 o 
  -3  12   7       39.65       43.29      9.19 o 
  -2  12   7        0.03        0.04      1.92 o 
  -1  12   7        0.40       -0.42      2.35 o 
   0  12   7        2.47        1.43      3.14 o 
   1  12   7        1.66        1.28      3.70 o 
   2  12   7      109.94      138.72     12.57 o 
   3  12   7       22.51       29.81      8.06 o 
   4  12   7        1.69        2.42      5.44 o 
  -4  13   7      137.57      152.50     11.86 o 
  -3  13   7       45.33       38.70     13.34 o 
  -2  13   7       72.22       83.10      7.52 o 
  -1  13   7       46.12       55.02     17.08 o 
   0  13   7        0.36       -0.62      3.77 o 
   1  13   7      160.82      207.94     15.09 o 
   2  13   7        0.87       -3.68      4.77 o 
   3  13   7      126.34      216.20     27.14 o 
  -3  14   7        6.79        5.43      3.83 o 
  -2  14   7        0.39        1.30      2.97 o 
  -1  14   7        2.67        1.48      3.19 o 
   0  14   7        0.39        1.14      4.45 o 
   1  14   7       91.64      122.60     15.83 o 
  -8   0   8      295.93      347.85     14.53 o 
  -7   0   8      480.36      458.76     16.57 o 
  -6   0   8      804.64      740.96     32.29 o 
  -5   0   8      148.46      133.64      6.38 o 
  -4   0   8     1536.43     1400.06     65.55 o 
  -3   0   8      130.45      118.92      6.64 o 
  -2   0   8      793.41      657.45     11.70 o 
  -1   0   8       16.98       27.71      2.18 o 
   0   0   8      255.89      242.18      6.67 o 
   1   0   8       48.00       51.78      3.76 o 
   2   0   8        0.29        3.09      1.94 o 
   3   0   8      109.03      119.00      5.57 o 
   4   0   8        0.10       -0.23      1.22 o 
   5   0   8      134.37      132.08      7.30 o 
   6   0   8      107.74      102.74      7.37 o 
  -8   1   8        1.96        2.19      2.20 o 
  -7   1   8       21.24       26.44      3.71 o 
  -6   1   8        1.75        3.11      1.73 o 
  -5   1   8        3.92        3.00      1.41 o 
  -4   1   8        5.82        8.98      2.50 o 
  -3   1   8       10.13       13.21      1.74 o 
  -2   1   8        1.39        1.57      0.79 o 
  -1   1   8        1.70        1.31      0.99 o 
   0   1   8       35.11       31.91      2.05 o 
   1   1   8       22.35       23.83      2.01 o 
   2   1   8      212.59      207.51      6.33 o 
   3   1   8        6.56        7.32      1.50 o 
   4   1   8        1.55        2.43      1.43 o 
   5   1   8        0.03       -0.99      1.38 o 
   6   1   8        0.62        1.36      1.98 o 
  -8   2   8      258.91      309.48     10.69 o 
  -7   2   8      263.18      258.39      7.66 o 
  -6   2   8      340.29      313.59      9.13 o 
  -5   2   8        9.26        9.63      1.71 o 
  -4   2   8     1058.61      923.48     17.35 o 
  -3   2   8       73.74       59.48      2.79 o 
  -2   2   8      286.39      260.21      4.48 o 
  -1   2   8        3.53        8.31      1.00 o 
   0   2   8      132.39      117.86      2.73 o 
   1   2   8      217.52      204.94      5.19 o 
   2   2   8       10.85       14.95      2.01 o 
   3   2   8      202.09      191.20      4.88 o 
   4   2   8       16.08       15.34      1.97 o 
   5   2   8        9.19        4.79      1.78 o 
   6   2   8       63.73       65.85      4.38 o 
  -8   3   8       56.21       66.29      5.16 o 
  -7   3   8       93.51       93.40      4.95 o 
  -6   3   8        0.75        0.53      1.39 o 
  -5   3   8       94.81       87.87      4.14 o 
  -4   3   8        1.43        2.32      1.16 o 
  -3   3   8      109.01       98.92      3.48 o 
  -2   3   8        3.50        3.50      0.97 o 
  -1   3   8       33.53       28.67      1.37 o 
   0   3   8       79.75       74.18      2.28 o 
   1   3   8        0.25        0.74      0.73 o 
   2   3   8      102.39       87.56      3.15 o 
   3   3   8        4.43        3.94      1.25 o 
   4   3   8        0.36        0.10      0.88 o 
   5   3   8        0.94        0.81      1.33 o 
   6   3   8        9.63        4.94      2.36 o 
  -8   4   8      260.50      276.02     11.24 o 
  -7   4   8      120.60      129.97      5.93 o 
  -6   4   8      290.25      284.23      8.93 o 
  -5   4   8       41.90       31.08      2.65 o 
  -4   4   8      346.32      291.25      7.59 o 
  -3   4   8       26.88       27.79      1.82 o 
  -2   4   8     1120.02      983.97     12.74 o 
  -1   4   8       31.48       36.77      3.75 o 
   0   4   8      337.47      278.22      7.57 o 
   1   4   8      210.05      190.21      3.33 o 
   2   4   8       31.57       32.15      2.29 o 
   3   4   8      136.91      133.73      5.20 o 
   4   4   8       36.73       37.42      2.21 o 
   5   4   8       24.13       14.77      4.22 o 
   6   4   8       62.48       51.04      9.03 o 
  -8   5   8        5.43        5.19      3.23 o 
  -7   5   8       89.32       98.48      5.29 o 
  -6   5   8        7.35        8.16      2.01 o 
  -5   5   8       36.80       34.04      2.56 o 
  -4   5   8       15.14       12.18      1.90 o 
  -3   5   8      104.44       93.48      2.85 o 
  -2   5   8       12.33       13.38      0.83 o 
  -1   5   8      348.02      332.82     10.26 o 
   0   5   8       12.20       11.85      1.92 o 
   1   5   8        5.36        6.69      1.47 o 
   2   5   8        0.32        0.85      0.97 o 
   3   5   8       13.38       11.49      1.85 o 
   4   5   8       23.37       25.50      3.15 o 
   5   5   8       16.95       13.00      4.20 o 
   6   5   8        0.02        1.06      1.69 o 
  -8   6   8      205.37      210.73      8.36 o 
  -7   6   8      106.82      111.66      6.30 o 
  -6   6   8      108.69      102.48      4.65 o 
  -5   6   8        6.21        9.52      2.10 o 
  -4   6   8      275.23      254.79      5.01 o 
  -3   6   8       34.01       36.21      1.51 o 
  -2   6   8      462.75      424.49     11.20 o 
  -1   6   8        1.66        4.82      2.52 o 
   0   6   8      228.32      223.60      8.71 o 
   1   6   8       25.25       17.49      1.37 o 
   2   6   8       43.98       40.36      3.29 o 
   3   6   8      131.41      138.14      8.57 o 
   4   6   8       26.49       21.34      5.15 o 
   5   6   8        1.05        1.16      1.56 o 
   6   6   8       13.16        6.92      5.93 o 
  -7   7   8       80.11       67.51      5.32 o 
  -6   7   8        9.62        9.91      2.37 o 
  -5   7   8       93.77       95.81      4.00 o 
  -4   7   8       46.71       40.14      1.78 o 
  -3   7   8      316.23      296.76      6.87 o 
  -2   7   8        2.26        3.71      2.30 o 
  -1   7   8      196.65      184.03      9.19 o 
   0   7   8       48.20       55.96      5.85 o 
   1   7   8       44.08       41.84      6.14 o 
   2   7   8      236.36      233.99     22.40 o 
   3   7   8       43.27       56.60      5.63 o 
   4   7   8        1.71       -0.55      1.18 o 
   5   7   8        8.25        2.51      4.95 o 
  -7   8   8       35.49       28.32      3.31 o 
  -6   8   8      119.64      110.09      4.36 o 
  -5   8   8        0.85        0.02      0.81 o 
  -4   8   8      105.79       97.16      2.75 o 
  -3   8   8       13.96       20.07      3.58 o 
  -2   8   8      210.71      213.40      8.29 o 
  -1   8   8       11.42       11.57      3.56 o 
   0   8   8       50.81       57.15      6.38 o 
   1   8   8       68.05       71.61      8.03 o 
   2   8   8       55.39       69.80      9.73 o 
   3   8   8       12.42        9.44      5.81 o 
   4   8   8        0.36        0.00      2.15 o 
   5   8   8        6.60        7.35      4.13 o 
  -6   9   8       31.30       35.36      7.90 o 
  -5   9   8      176.81      186.14     24.96 o 
  -4   9   8        3.46        6.26      3.80 o 
  -3   9   8      152.46      155.77     13.97 o 
  -2   9   8       17.40       16.69      4.46 o 
  -1   9   8      105.81      101.84      7.32 o 
   0   9   8        1.01        2.73      2.87 o 
   1   9   8        0.46        2.20      4.38 o 
   2   9   8        1.73        1.56      4.26 o 
   3   9   8        2.36        1.97      6.27 o 
   4   9   8       37.62       27.80     23.97 o 
  -6  10   8       23.74       30.87      8.12 o 
  -5  10   8        0.03       -0.51      3.40 o 
  -4  10   8       66.52       77.69      6.22 o 
  -3  10   8        2.43        4.68      2.83 o 
  -2  10   8       28.75       25.96      5.50 o 
  -1  10   8        1.31       -0.98      2.70 o 
   0  10   8       19.63       22.04      5.29 o 
   1  10   8       70.62       75.55      8.96 o 
   2  10   8       29.21       31.15      8.53 o 
   3  10   8       12.70       20.65      7.97 o 
   4  10   8        0.12        2.28      4.55 o 
  -5  11   8      281.58      317.70     34.76 o 
  -4  11   8        0.20        1.69      2.64 o 
  -3  11   8      263.97      278.29     16.68 o 
  -2  11   8       29.29       34.56      5.44 o 
  -1  11   8       44.87       54.35      7.28 o 
   0  11   8        9.13       11.74      4.68 o 
   1  11   8       10.56       11.77      5.60 o 
   2  11   8       46.41       67.59     10.77 o 
   3  11   8        0.06        0.94      5.10 o 
  -4  12   8        8.15        9.63      4.11 o 
  -3  12   8        0.23        1.65      3.16 o 
  -2  12   8       61.30       71.71      7.90 o 
  -1  12   8        0.39        2.56      3.79 o 
   0  12   8       16.08       21.78      6.27 o 
   1  12   8       20.44       29.59      7.68 o 
   2  12   8       11.92       15.33      6.74 o 
  -3  13   8       66.68       62.73     20.50 o 
  -2  13   8        6.29        4.87      3.81 o 
  -1  13   8       36.90       45.80      6.82 o 
   0  13   8        1.51       -0.92      3.07 o 
   1  13   8        0.32       -1.16      3.42 o 
  -8   0   9       94.99      109.46     10.27 o 
  -7   0   9      147.64      155.09      8.74 o 
  -6   0   9      248.83      223.65     13.04 o 
  -5   0   9      302.02      254.03     21.01 o 
  -4   0   9       96.12       81.93      6.87 o 
  -3   0   9       17.14       24.11      3.34 o 
  -2   0   9      414.20      358.85      8.00 o 
  -1   0   9       43.41       34.75      2.50 o 
   0   0   9       46.05       45.57      3.63 o 
   1   0   9       13.88       10.13      2.48 o 
   2   0   9      162.51      160.56      7.34 o 
   3   0   9       40.22       44.47      5.66 o 
   4   0   9       85.65       83.62      5.71 o 
   5   0   9        1.22        0.41      1.72 o 
   6   0   9        0.01        4.06      3.29 o 
  -8   1   9        0.89        0.40      1.92 o 
  -7   1   9        1.23        1.33      2.17 o 
  -6   1   9        9.55        7.03      2.12 o 
  -5   1   9       14.87       10.68      2.27 o 
  -4   1   9        2.90        2.47      1.93 o 
  -3   1   9        0.74        2.51      1.27 o 
  -2   1   9        2.60        2.54      0.90 o 
  -1   1   9        0.12        0.19      0.70 o 
   0   1   9        2.29        2.79      1.05 o 
   1   1   9        3.36        3.53      1.23 o 
   2   1   9        0.28        0.47      1.14 o 
   3   1   9        0.00        1.88      1.89 o 
   4   1   9        0.06        1.18      1.32 o 
   5   1   9        0.90        0.75      1.38 o 
   6   1   9        0.08        0.62      1.56 o 
  -8   2   9       87.11      106.09      6.03 o 
  -7   2   9      361.84      387.51     11.49 o 
  -6   2   9       17.65       10.43      2.33 o 
  -5   2   9      209.68      203.32      6.47 o 
  -4   2   9        1.15       -0.06      1.01 o 
  -3   2   9      263.75      230.04      9.57 o 
  -2   2   9      209.23      179.19      4.45 o 
  -1   2   9      307.21      259.29      5.14 o 
   0   2   9       95.46       99.56      3.31 o 
   1   2   9       58.09       45.65      2.39 o 
   2   2   9      148.97      164.50      6.12 o 
   3   2   9       11.37        7.72      1.91 o 
   4   2   9       92.93      118.34      4.45 o 
   5   2   9        0.41       -0.44      1.26 o 
  -8   3   9       42.75       42.19      5.06 o 
  -7   3   9        9.07       11.72      2.66 o 
  -6   3   9       31.15       33.03      3.13 o 
  -5   3   9        1.27        0.91      1.23 o 
  -4   3   9        6.74        4.55      1.58 o 
  -3   3   9       27.43       21.56      1.66 o 
  -2   3   9        1.20        1.53      0.90 o 
  -1   3   9       22.32       21.58      1.41 o 
   0   3   9        0.24        0.04      0.68 o 
   1   3   9       12.15       12.83      1.25 o 
   2   3   9        6.63        7.24      1.58 o 
   3   3   9        0.05        0.67      1.47 o 
   4   3   9       10.50        7.13      2.21 o 
   5   3   9        4.70        1.17      1.56 o 
  -7   4   9       35.99       31.57      3.62 o 
  -6   4   9      207.14      208.27      6.71 o 
  -5   4   9      131.58      127.84      4.91 o 
  -4   4   9        5.70        5.90      1.70 o 
  -3   4   9       56.83       55.60      1.98 o 
  -2   4   9      197.13      168.78      4.77 o 
  -1   4   9      346.50      316.53      5.24 o 
   0   4   9       50.15       56.63      2.25 o 
   1   4   9        3.28        5.35      0.82 o 
   2   4   9      236.33      242.96      8.83 o 
   3   4   9        2.51        5.48      1.83 o 
   4   4   9       21.40       17.67      4.28 o 
   5   4   9        3.23        2.06      1.96 o 
  -7   5   9        0.04       -0.04      1.29 o 
  -6   5   9       13.64       11.35      2.84 o 
  -5   5   9        4.41        4.47      1.44 o 
  -4   5   9       29.09       28.44      4.05 o 
  -3   5   9       18.85       16.17      1.13 o 
  -2   5   9      218.37      199.99      7.75 o 
  -1   5   9       21.32       16.28      3.39 o 
   0   5   9       79.96       70.95      4.08 o 
   1   5   9       73.14       67.02      4.02 o 
   2   5   9        4.01        3.48      1.19 o 
   3   5   9       23.94       26.17      3.34 o 
   4   5   9        0.58       -0.60      1.88 o 
   5   5   9        1.03        1.82      2.00 o 
  -7   6   9      105.20      108.16      5.91 o 
  -6   6   9        2.51        2.42      1.68 o 
  -5   6   9        9.39       10.46      1.71 o 
  -4   6   9       27.78       27.76      2.46 o 
  -3   6   9      111.22      100.74      3.97 o 
  -2   6   9       26.61       22.55      4.87 o 
  -1   6   9      347.78      348.72     11.83 o 
   0   6   9      109.09      113.05      6.83 o 
   1   6   9       11.27        7.74      1.31 o 
   2   6   9       74.97       69.99      6.98 o 
   3   6   9        0.02        0.89      1.58 o 
   4   6   9       17.99       16.39      6.26 o 
   5   6   9        3.75        0.35      2.17 o 
  -7   7   9       10.13        8.60      4.02 o 
  -6   7   9       18.33       16.20      2.81 o 
  -5   7   9       24.43       17.70      4.44 o 
  -4   7   9       26.45       26.42      2.97 o 
  -3   7   9       12.77       13.70      4.38 o 
  -2   7   9       82.73       86.82      7.21 o 
  -1   7   9      106.32      123.25      7.48 o 
   0   7   9        8.34        7.98      3.32 o 
   1   7   9       90.95      101.57      8.94 o 
   2   7   9       13.06       11.91      5.00 o 
   3   7   9       23.41       25.72      6.48 o 
   4   7   9        2.82        0.61      3.95 o 
  -6   8   9       29.04       29.03      7.65 o 
  -5   8   9       44.52       47.41      9.00 o 
  -4   8   9       19.10       19.72      3.93 o 
  -3   8   9        7.44       11.01      3.28 o 
  -2   8   9      157.59      175.83     12.00 o 
  -1   8   9       65.81       65.11      6.28 o 
   0   8   9        3.17        3.10      2.92 o 
   1   8   9       13.44       19.27      5.72 o 
   2   8   9       39.48       57.48     14.97 o 
   3   8   9        0.09        0.54      3.24 o 
   4   8   9        2.94        3.30      4.68 o 
  -5   9   9        0.51        2.41      4.06 o 
  -4   9   9       90.05      109.85      8.06 o 
  -3   9   9       10.90       12.82      3.61 o 
  -2   9   9      127.50      146.19     12.41 o 
  -1   9   9       40.15       45.42      6.56 o 
   0   9   9       44.23       47.60      6.90 o 
   1   9   9       39.45       48.87      7.85 o 
   2   9   9       19.08       16.75      7.10 o 
   3   9   9       48.97       74.55     11.38 o 
  -5  10   9        1.01        0.30      2.51 o 
  -4  10   9        3.05        7.21      4.17 o 
  -3  10   9       19.77       30.19      4.77 o 
  -2  10   9       26.96       34.04      6.05 o 
  -1  10   9       41.77       45.42      7.04 o 
   0  10   9        4.42        4.46      3.58 o 
   1  10   9        3.13        1.32      3.60 o 
   2  10   9        8.34        9.65      6.61 o 
  -4  11   9       39.95       48.74      6.85 o 
  -3  11   9       82.52       94.40      9.49 o 
  -2  11   9        2.07        3.49      3.35 o 
  -1  11   9       18.82       19.27      5.14 o 
   0  11   9        4.51        4.87      4.60 o 
   1  11   9       11.19       16.04      6.09 o 
  -2  12   9       24.74       28.83      5.95 o 
  -1  12   9       22.54       28.13      6.10 o 
  -7   0  10       89.94      103.18      7.66 o 
  -6   0  10      263.05      271.96     12.91 o 
  -5   0  10      148.58      178.33     19.72 o 
  -4   0  10       47.13       35.66     13.71 o 
  -3   0  10        6.80        4.75      1.95 o 
  -2   0  10        2.08        1.53      1.54 o 
  -1   0  10       76.50       76.58      4.24 o 
   0   0  10       19.58       35.32      3.35 o 
   1   0  10        7.55        3.99      2.34 o 
   2   0  10        5.95        7.97      2.91 o 
   3   0  10       48.31       52.16      5.42 o 
   4   0  10       73.19       76.98      6.97 o 
  -7   1  10        0.05        0.82      2.00 o 
  -6   1  10        4.03        4.55      2.33 o 
  -5   1  10        1.13        0.29      1.16 o 
  -4   1  10        5.57        6.02      2.19 o 
  -3   1  10       16.57       11.15      1.59 o 
  -2   1  10       34.70       28.16      2.11 o 
  -1   1  10        1.93        0.94      1.14 o 
   0   1  10        0.68        1.17      1.05 o 
   1   1  10        4.04        4.75      1.34 o 
   2   1  10        3.64        4.18      1.77 o 
   3   1  10        2.58        4.52      2.00 o 
   4   1  10        0.42       -0.03      1.66 o 
  -7   2  10      135.13      143.57      6.73 o 
  -6   2  10       16.63       14.65      3.43 o 
  -5   2  10        0.12        0.58      1.45 o 
  -4   2  10      250.79      249.79      7.74 o 
  -3   2  10       81.83       88.17      3.31 o 
  -2   2  10        0.40       -0.22      0.84 o 
  -1   2  10       27.16       32.68      1.96 o 
   0   2  10       25.48       24.61      2.25 o 
   1   2  10       54.71       66.00      2.58 o 
   2   2  10       12.30       11.51      1.96 o 
   3   2  10       29.75       32.34      6.96 o 
   4   2  10      198.82      232.72      8.79 o 
  -7   3  10       33.32       31.14      4.06 o 
  -6   3  10        0.01        0.62      1.89 o 
  -5   3  10       18.66       19.48      2.85 o 
  -4   3  10        0.72        3.16      1.82 o 
  -3   3  10        0.11       -0.09      0.78 o 
  -2   3  10        3.10        1.62      1.05 o 
  -1   3  10        0.44        0.81      0.82 o 
   0   3  10       10.08        7.03      1.07 o 
   1   3  10        3.88        2.54      1.24 o 
   2   3  10        0.32       -0.40      1.13 o 
   3   3  10        0.16        1.25      1.51 o 
   4   3  10        6.56        1.90      2.46 o 
  -6   4  10       43.86       43.63      4.93 o 
  -5   4  10        0.51        2.51      1.83 o 
  -4   4  10      113.87      117.88      5.17 o 
  -3   4  10       49.87       44.88      2.97 o 
  -2   4  10       51.81       55.37      2.49 o 
  -1   4  10      143.18      137.03      5.55 o 
   0   4  10        0.75        2.91      1.51 o 
   1   4  10       80.82       96.36      4.34 o 
   2   4  10       52.48       56.98      4.17 o 
   3   4  10       17.77       10.90      6.85 o 
   4   4  10       73.76       91.07      8.85 o 
  -6   5  10        0.72       -0.96      1.86 o 
  -5   5  10        0.25        1.44      1.74 o 
  -4   5  10        1.65        0.12      1.56 o 
  -3   5  10       68.82       71.68      5.17 o 
  -2   5  10       40.54       48.84      4.82 o 
  -1   5  10        2.77        2.51      2.67 o 
   0   5  10       30.47       30.89      4.43 o 
   1   5  10        4.71        5.34      1.71 o 
   2   5  10        9.12        9.62      3.37 o 
   3   5  10       36.41       35.40     11.29 o 
   4   5  10        0.90       -0.52      3.22 o 
  -6   6  10        7.72       10.65      3.68 o 
  -5   6  10        2.45        1.44      2.43 o 
  -4   6  10      121.64      142.17      7.35 o 
  -3   6  10       32.45       36.69      8.24 o 
  -2   6  10        1.88        1.72      2.68 o 
  -1   6  10       49.32       52.78      5.96 o 
   0   6  10        4.16        3.28      2.80 o 
   1   6  10       44.96       56.51      5.97 o 
   2   6  10       37.91       39.35     29.00 o 
   3   6  10        0.01        1.21      3.56 o 
  -5   7  10       53.75       68.36      9.47 o 
  -4   7  10        3.72       -0.23      1.78 o 
  -3   7  10       38.05       40.49      4.69 o 
  -2   7  10        3.00        4.25      3.34 o 
  -1   7  10       29.27       21.97      9.78 o 
   0   7  10      124.86      146.10      8.69 o 
   1   7  10       18.22       17.27      7.18 o 
   2   7  10       17.20       10.92     10.31 o 
   3   7  10       20.09        7.54     10.22 o 
  -5   8  10       11.59       10.90      5.35 o 
  -4   8  10       19.87       16.07      4.73 o 
  -3   8  10       34.90       37.86      6.97 o 
  -2   8  10        7.40       13.27      4.09 o 
  -1   8  10       45.04       61.00      7.19 o 
   0   8  10        5.77        8.65      4.36 o 
   1   8  10        4.23        7.07      4.28 o 
   2   8  10        6.38        3.00      5.14 o 
  -4   9  10        2.97        3.01      3.04 o 
  -3   9  10       35.77       36.64      6.49 o 
  -2   9  10       28.29       32.30      5.50 o 
  -1   9  10        0.30       -0.46      2.45 o 
   0   9  10       12.69       15.36      5.49 o 
   1   9  10        0.02       -1.62      3.92 o 
  -2  10  10        0.71        1.91      3.13 o 
  -1  10  10        7.83       10.66      4.49 o 
   0  10  10        0.88        3.65      3.78 o 
  -6   0  11        4.00        5.78      3.89 o 
  -5   0  11       47.18       35.21      5.05 o 
  -4   0  11      132.05      120.19      6.26 o 
  -3   0  11        0.80        0.96      1.70 o 
  -2   0  11       99.43      117.83      5.24 o 
  -1   0  11        0.72        1.38      1.50 o 
   0   0  11        1.47        1.75      1.64 o 
   1   0  11       28.07       30.71      3.78 o 
   2   0  11      187.56      207.11      7.88 o 
   3   0  11       32.70       41.34      6.74 o 
  -6   1  11        3.95        5.99      3.00 o 
  -5   1  11        1.79        3.75      2.06 o 
  -4   1  11        0.77        1.19      1.31 o 
  -3   1  11        0.14       -0.74      1.37 o 
  -2   1  11        1.65        2.00      1.33 o 
  -1   1  11        0.10        0.64      0.98 o 
   0   1  11        8.50        6.45      1.53 o 
   1   1  11       14.72       11.27      1.76 o 
   2   1  11        1.05        1.78      1.44 o 
   3   1  11        2.12        0.48      1.60 o 
  -5   2  11        9.33        4.66      2.47 o 
  -4   2  11       38.78       40.21      2.64 o 
  -3   2  11        0.09        0.72      1.04 o 
  -2   2  11       76.31       69.05      3.14 o 
  -1   2  11       27.01       20.01      2.19 o 
   0   2  11       58.57       55.22      2.92 o 
   1   2  11       70.76       83.68      4.71 o 
   2   2  11      111.36      114.45      6.31 o 
   3   2  11        1.64        1.93      2.73 o 
  -5   3  11        8.27       11.48      3.12 o 
  -4   3  11        0.88        1.65      1.33 o 
  -3   3  11        2.03        3.24      2.35 o 
  -2   3  11        7.77        8.03      2.78 o 
  -1   3  11        7.12        6.12      2.08 o 
   0   3  11       19.56       19.03      3.20 o 
   1   3  11        6.03        4.66      2.13 o 
   2   3  11        0.02       -0.56      1.70 o 
   3   3  11       22.09       16.95     10.54 o 
  -5   4  11        9.53        4.53      3.52 o 
  -4   4  11        9.79        6.31      2.76 o 
  -3   4  11       33.01       23.61      8.93 o 
  -2   4  11      131.07      148.32      9.50 o 
  -1   4  11        3.69        2.46      2.34 o 
   0   4  11        2.79        1.61      1.81 o 
   1   4  11       64.55       63.22      5.44 o 
   2   4  11      112.40      135.24     10.49 o 
  -5   5  11        8.94        7.79      3.75 o 
  -4   5  11       24.96       18.63      9.64 o 
  -3   5  11       23.77        9.74      6.34 o 
  -2   5  11        4.06        2.60      2.58 o 
  -1   5  11       58.65       61.52     17.54 o 
   0   5  11        0.17        1.09      2.70 o 
   1   5  11       80.08      106.64      8.38 o 
   2   5  11       18.53        0.25      2.82 o 
  -4   6  11        4.52        0.91      3.02 o 
  -3   6  11       21.55       18.33      7.79 o 
  -2   6  11       95.41      110.77      7.66 o 
  -1   6  11       17.24       12.60      4.94 o 
   0   6  11       60.08       77.07      7.70 o 
   1   6  11       95.67      126.54      8.73 o 
  -3   7  11       12.02        7.88      3.77 o 
  -2   7  11       36.37       26.24      9.79 o 
  -1   7  11       35.95       30.84     10.06 o 
   0   7  11        8.60        7.41      4.36 o 
  -1   8  11        0.42        0.30      3.48 o 
  -3   0  12       45.14       35.56     21.48 o 
  -2   0  12       22.71       28.32      4.00 o 
  -1   0  12       75.98       82.27      4.96 o 
   0   0  12       37.67       50.28      4.44 o 
  -3   1  12        6.48        6.25      3.41 o 
  -2   1  12        0.26       -1.90      2.31 o 
  -1   1  12        2.12       -0.18      1.71 o 
   0   1  12        0.05        1.46      1.71 o 
  -3   2  12      162.82      176.13      9.26 o 
  -2   2  12        0.11        0.51      2.12 o 
  -1   2  12       61.91       58.71      9.03 o 
   0   2  12        0.19        3.89      2.38 o 
  -3   3  12        8.64       10.98      3.40 o 
  -2   3  12        4.48        2.32      2.81 o 
  -1   3  12        4.33        4.37      2.69 o 
   0   3  12        6.24       10.41      2.44 o 
  -2   4  12       38.80       54.98      5.54 o 
  -1   4  12      143.15      163.67      9.26 o 
                                                 
